# Supplementary material for: A Long-Standing Hybrid Population Between Pacific and Atlantic Herring in a Subarctic Fjord of Norway
Source: Genome Biol Evol. 2023 Apr 30;15(5):evad069. doi: 10.1093/gbe/evad069 (PMC10182735; doi:10.1093/gbe/evad069)
Supplement: evad069_Supplementary_Data [file evad069_supplementary_data.zip]

Archive with 11 entries (11 files):
- Supplementary_Figure_11.pdf
- Supplementary_Figure_12.pdf
- Supplementary_Table_1.xlsx
- Supplementary_Table_4.txt
- Supplementary_Tables.docx
- Supporting information legends_230119.docx
- Pettersson_et_al_Supp_Figures.pdf
- Supplementary_Figure_1.pdf
- Supplementary_Figure_2.pdf
- Supplementary_Figure_9.pdf
- Supplementary_Figure_10.pdf
