# Supplementary material for: A Long-Standing Hybrid Population Between Pacific and Atlantic Herring in a Subarctic Fjord of Norway
Source: Genome Biol Evol. 2023 Apr 30;15(5):evad069. doi: 10.1093/gbe/evad069 (PMC10182735; doi:10.1093/gbe/evad069)
Supplement: evad069_Supplementary_Data [file evad069_supplementary_data.zip › Supplementary_Table_1.xlsx]

## Sheet: Sheet1
Supplementary Table 1. Information of herring samples included in this study. Samples used for HSR detection are indidcated in the "HSR referece group" column.
Individuals (coverage >10x)
Sample	Location	Region	Longitude	Latitude	Year	Spawning season	Source reference	HSR reference group	Accession
BF16	Hästskär	Baltic Sea	60.5324	17.7397	2013	Spring	Martinez Barrio et al. 2016	N/A	PRJNA642736
BF18	Hästskär	Baltic Sea	60.5324	17.7397	2013	Spring	Martinez Barrio et al. 2016	N/A	PRJNA642736
BF19	Hästskär	Baltic Sea	60.5324	17.7397	2013	Spring	Martinez Barrio et al. 2016	N/A	PRJNA642736
BF21	Hästskär	Baltic Sea	60.5324	17.7397	2013	Spring	Martinez Barrio et al. 2016	N/A	PRJNA642736
BM14	Hästskär	Baltic Sea	60.5324	17.7397	2013	Spring	Martinez Barrio et al. 2016	N/A	PRJNA642736
BM15	Hästskär	Baltic Sea	60.5324	17.7397	2013	Spring	Martinez Barrio et al. 2016	N/A	PRJNA642736
BM16	Hästskär	Baltic Sea	60.5324	17.7397	2013	Spring	Martinez Barrio et al. 2016	N/A	PRJNA642736
BM19	Hästskär	Baltic Sea	60.5324	17.7397	2013	Spring	Martinez Barrio et al. 2016	N/A	PRJNA642736
Fehmarn3	Fehmarn	Baltic Sea	54.4701	11.1329	1979	Autumn	Lamichhaney et al. 2017	N/A	PRJNA338612
Fehmarn44	Fehmarn	Baltic Sea	54.4701	11.1329	1979	Autumn	Lamichhaney et al. 2017	N/A	PRJNA338612
Fehmarn6	Fehmarn	Baltic Sea	54.4701	11.1329	1979	Autumn	Lamichhaney et al. 2017	N/A	PRJNA338612
Gavle100	Gävle	Baltic Sea	60.6829	17.1783	2012	Autumn	Lamichhaney et al. 2017	N/A	PRJNA338612
Gavle54	Gävle	Baltic Sea	60.6829	17.1783	2012	Autumn	Lamichhaney et al. 2017	N/A	PRJNA338612
Gavle98	Gävle	Baltic Sea	60.6829	17.1783	2012	Autumn	Lamichhaney et al. 2017	N/A	PRJNA338612
AAL1	Celtic Sea	Northeast Atlantic Ocean	51.3306	-8.90991	2015	Winter	Han et al. 2020	N/A	PRJNA642736
AAL2	Celtic Sea	Northeast Atlantic Ocean	51.3306	-8.90991	2015	Winter	Han et al. 2020	N/A	PRJNA642736
AAL3	Celtic sea	Northeast Atlantic Ocean	51.3306	-8.90991	2015	Winter	Han et al. 2020	N/A	PRJNA642736
AK1	Downs	Northeast Atlantic Ocean	50.1347	-0.357056	2016	Winter	Han et al. 2020	N/A	PRJNA642736
AK2	Downs	Northeast Atlantic Ocean	50.1347	-0.357056	2016	Winter	Han et al. 2020	N/A	PRJNA642736
AK3	Downs	Northeast Atlantic Ocean	50.1347	-0.357056	2016	Winter	Han et al. 2020	N/A	PRJNA642736
Z12	Isle of Man	Northeast Atlantic Ocean	54.1558	-4.30086	2015	Autumn	Han et al. 2020	N/A	PRJNA642736
Z14	Isle of Man	Northeast Atlantic Ocean	54.1558	-4.30086	2015	Autumn	Han et al. 2020	N/A	PRJNA642736
Z4	Isle of Man	Northeast Atlantic Ocean	54.1558	-4.30086	2015	Autumn	Han et al. 2020	N/A	PRJNA642736
AF29	Norway	Northeast Atlantic Ocean	61.1856	4.6582	2013	Spring	Martinez Barrio et al. 2016	Atlantic	PRJNA642736
AF30	Norway	Northeast Atlantic Ocean	61.1856	4.6582	2013	Spring	Martinez Barrio et al. 2016	Atlantic	PRJNA642736
AF31	Norway	Northeast Atlantic Ocean	61.1856	4.6582	2013	Spring	Martinez Barrio et al. 2016	Atlantic	PRJNA642736
AF8	Norway	Northeast Atlantic Ocean	61.1856	4.6582	2013	Spring	Martinez Barrio et al. 2016	Atlantic	PRJNA642736
AM27	Norway	Northeast Atlantic Ocean	64.8667	10.25	1980	Spring	Martinez Barrio et al. 2016	Atlantic	PRJNA642736
AM29	Norway	Northeast Atlantic Ocean	64.8667	10.25	1980	Spring	Martinez Barrio et al. 2016	Atlantic	PRJNA642736
AM33	Norway	Northeast Atlantic Ocean	64.8667	10.25	1980	Spring	Martinez Barrio et al. 2016	Atlantic	PRJNA642736
AM8	Norway	Northeast Atlantic Ocean	64.8667	10.25	1980	Spring	Martinez Barrio et al. 2016	Atlantic	PRJNA642736
NSSH33	Norway	Northeast Atlantic Ocean	60.4284	4.75859	2017	Spring	Han et al. 2020	N/A	PRJNA642736
NSSH34	Norway	Northeast Atlantic Ocean	60.4284	4.75859	2017	Spring	Han et al. 2020	N/A	PRJNA642736
NSSH36	Norway	Northeast Atlantic Ocean	60.4284	4.75859	2017	Spring	Han et al. 2020	N/A	PRJNA642736
NorthSea13	North Sea	Northeast Atlantic Ocean	58.1	6.16667	1979	Autumn	Lamichhaney et al. 2017	N/A	PRJNA338612
NorthSea19	North Sea	Northeast Atlantic Ocean	58.1	6.16667	1979	Autumn	Lamichhaney et al. 2017	N/A	PRJNA338612
NorthSea34	North Sea	Northeast Atlantic Ocean	58.1	6.16667	1979	Autumn	Lamichhaney et al. 2017	N/A	PRJNA338612
S3Ps246	Fortune Bay	Northwest Atlantic Ocean	47.2833	-55.6333	2014	Spring	Lamichhaney et al. 2017	N/A	PRJNA338612
S3Ps259	Fortune Bay	Northwest Atlantic Ocean	47.2833	-55.6333	2014	Spring	Lamichhaney et al. 2017	N/A	PRJNA338612
S4TH231	Northumberland Strait	Northwest Atlantic Ocean	46.3167	-64.15	2014	Spring	Lamichhaney et al. 2017	N/A	PRJNA338612
S4TH244	Northumberland Strait	Northwest Atlantic Ocean	46.3167	-64.15	2014	Spring	Lamichhaney et al. 2017	N/A	PRJNA338612
S4TM205	Inner Baie Des Chaleurs	Northwest Atlantic Ocean	48	-65.85	2014	Spring	Lamichhaney et al. 2017	N/A	PRJNA338612
S4TM211	Inner Baie Des Chaleurs	Northwest Atlantic Ocean	48	-65.85	2014	Spring	Lamichhaney et al. 2017	N/A	PRJNA338612
F3L312	Bonavista Bay	Northwest Atlantic Ocean	48.8167	-53.3333	2014	Autumn	Lamichhaney et al. 2017	N/A	PRJNA338612
F3L337	Bonavista Bay	Northwest Atlantic Ocean	48.8167	-53.3333	2014	Autumn	Lamichhaney et al. 2017	N/A	PRJNA338612
F4TH327	Northumberland Strait	Northwest Atlantic Ocean	45.7333	-62.6	2014	Autumn	Lamichhaney et al. 2017	N/A	PRJNA338612
F4TH337	Northumberland Strait	Northwest Atlantic Ocean	45.7333	-62.6	2014	Autumn	Lamichhaney et al. 2017	N/A	PRJNA338612
F4XQgb402	German Banks	Northwest Atlantic Ocean	43.2667	-66.3	2014	Autumn	Lamichhaney et al. 2017	N/A	PRJNA338612
F4XQgb408	German Banks	Northwest Atlantic Ocean	43.2667	-66.3		Autumn	Lamichhaney et al. 2017	N/A	PRJNA338612
HWS-61	Balsfjord	Northeast Atlantic (Norwegian Sea)	69.27	19.28	2011	Spring	This study; Laakkonen et al. 2013, 2015	Balsfjord	PRJNA642736
HWS-62	Balsfjord	Northeast Atlantic (Norwegian Sea)	69.27	19.28	2011	Spring	This study; Laakkonen et al. 2013, 2015	Balsfjord	PRJNA642736
HWS-63	Balsfjord	Northeast Atlantic (Norwegian Sea)	69.27	19.28	2011	Spring	This study; Laakkonen et al. 2013, 2015	Balsfjord	PRJNA642736
HWS-64	Balsfjord	Northeast Atlantic (Norwegian Sea)	69.27	19.28	2011	Spring	This study; Laakkonen et al. 2013, 2015	Balsfjord	PRJNA642736
HWS-41	Kandalaksha Bay, White Sea	Arctic basin (Europe)	67.04	32.55	2010	Spring	This study; Laakkonen et al. 2013, 2015	N/A	PRJNA642736
HWS-42	Kandalaksha Bay, White Sea	Arctic basin (Europe)	67.04	32.55	2010	Spring	This study; Laakkonen et al. 2013, 2015	N/A	PRJNA642736
HWS-43	Kandalaksha Bay, White Sea	Arctic basin (Europe)	67.04	32.55	2010	Spring	This study; Laakkonen et al. 2013, 2015	N/A	PRJNA642736
HWS-44	Kandalaksha Bay, White Sea	Arctic basin (Europe)	67.04	32.55	2010	Spring	This study; Laakkonen et al. 2013, 2015	N/A	PRJNA642736
HWS-51	Kandalaksha Bay, White Sea	Arctic basin (Europe)	66.65	34.25	2010	Summer	This study; Laakkonen et al. 2013, 2015	N/A	PRJNA642736
HWS-52	Kandalaksha Bay, White Sea	Arctic basin (Europe)	66.65	34.25	2010	Summer	This study; Laakkonen et al. 2013, 2015	N/A	PRJNA642736
HWS-53	Kandalaksha Bay, White Sea	Arctic basin (Europe)	66.65	34.25	2010	Summer	This study; Laakkonen et al. 2013, 2015	N/A	PRJNA642736
HWS-54	Kandalaksha Bay, White Sea	Arctic basin (Europe)	66.65	34.25	2010	Summer	This study; Laakkonen et al. 2013, 2015	N/A	PRJNA642736
HWS-31	Onega Bay, White Sea	Arctic basin (Europe)	64	37.9	2010	Summer	This study; Laakkonen et al. 2013, 2015	N/A	PRJNA642736
HWS-32	Onega Bay, White Sea	Arctic basin (Europe)	64	37.9	2010	Summer	This study; Laakkonen et al. 2013, 2015	N/A	PRJNA642736
HWS-33	Onega Bay, White Sea	Arctic basin (Europe)	64	37.9	2010	Summer	This study; Laakkonen et al. 2013, 2015	N/A	PRJNA642736
HWS-34	Onega Bay, White Sea	Arctic basin (Europe)	64	37.9	2010	Summer	This study; Laakkonen et al. 2013, 2015	N/A	PRJNA642736
HWS-21	Pechora Sea	Arctic basin (Europe)	67.78	45.99	2010	N/A	This study; Laakkonen et al. 2013, 2015	N/A	PRJNA642736
HWS-22	Pechora Sea	Arctic basin (Europe)	67.78	45.99	2010	N/A	This study; Laakkonen et al. 2013, 2015	N/A	PRJNA642736
HWS-23	Pechora Sea	Arctic basin (Europe)	67.78	45.99	2010	N/A	This study; Laakkonen et al. 2013, 2015	N/A	PRJNA642736
HWS-24	Pechora Sea	Arctic basin (Europe)	67.78	45.99	2010	N/A	This study; Laakkonen et al. 2013, 2015	N/A	PRJNA642736
HWS-11	Sea of Japan, Sakhalin	Northwest Pacific Ocean	48.4	141.94	2005	N/A	This study; Laakkonen et al. 2013, 2015	Pacific	PRJNA642736
HWS-12	Sea of Japan, Sakhalin	Northwest Pacific Ocean	48.4	141.94	2005	N/A	This study; Laakkonen et al. 2013, 2015	Pacific	PRJNA642736
HWS-13	Sea of Japan, Sakhalin	Northwest Pacific Ocean	48.4	141.94	2005	N/A	This study; Laakkonen et al. 2013, 2015	Pacific	PRJNA642736
HWS-14	Sea of Japan, Sakhalin	Northwest Pacific Ocean	48.4	141.94	2005	N/A	This study; Laakkonen et al. 2013, 2015	Pacific	PRJNA642736
Pacific-16	Vancouver, B. C.	Northwest Pacific Ocean	49.2833	-123.153	2012	N/A	Han et al. 2020	N/A	PRJNA642736
Pacific-3	Vancouver, B. C.	Northwest Pacific Ocean	49.2833	-123.153	2012	N/A	Han et al. 2020	N/A	PRJNA642736
Pacific-30	Vancouver, B. C.	Northwest Pacific Ocean	49.2833	-123.153	2012	N/A	Han et al. 2020	N/A	PRJNA642736
Pacific-35	Vancouver, B. C.	Northwest Pacific Ocean	49.2833	-123.153	2012	N/A	Han et al. 2020	N/A	PRJNA642736
Pacific-44	Vancouver, B. C.	Northwest Pacific Ocean	49.2833	-123.153	2012	N/A	Han et al. 2020	N/A	PRJNA642736
Pacific-52	Vancouver, B. C.	Northwest Pacific Ocean	49.2833	-123.153	2012	N/A	Han et al. 2020	N/A	PRJNA642736
Individuals (coverage ~1x)
Sample	Location	Region	Longitude	Latitude	Year	Spawning season	Source reference	HSR reference group	Accession
Herring_752	Balsfjord	Northeast Atlantic (Norwegian Sea)	69.27	19.28	2011	Spring	This study; Laakkonen et al. 2013, 2015	N/A	PRJNA642736
Herring_753	Balsfjord	Northeast Atlantic (Norwegian Sea)	69.27	19.28	2011	Spring	This study; Laakkonen et al. 2013, 2015	N/A	PRJNA642736
Herring_754	Balsfjord	Northeast Atlantic (Norwegian Sea)	69.27	19.28	2011	Spring	This study; Laakkonen et al. 2013, 2015	N/A	PRJNA642736
Herring_755	Balsfjord	Northeast Atlantic (Norwegian Sea)	69.27	19.28	2011	Spring	This study; Laakkonen et al. 2013, 2015	N/A	PRJNA642736
Herring_756	Balsfjord	Northeast Atlantic (Norwegian Sea)	69.27	19.28	2011	Spring	This study; Laakkonen et al. 2013, 2015	N/A	PRJNA642736
Herring_757	Balsfjord	Northeast Atlantic (Norwegian Sea)	69.27	19.28	2011	Spring	This study; Laakkonen et al. 2013, 2015	N/A	PRJNA642736
Herring_758	Balsfjord	Northeast Atlantic (Norwegian Sea)	69.27	19.28	2011	Spring	This study; Laakkonen et al. 2013, 2015	N/A	PRJNA642736
Herring_759	Balsfjord	Northeast Atlantic (Norwegian Sea)	69.27	19.28	2011	Spring	This study; Laakkonen et al. 2013, 2015	N/A	PRJNA642736
Herring_760	Balsfjord	Northeast Atlantic (Norwegian Sea)	69.27	19.28	2011	Spring	This study; Laakkonen et al. 2013, 2015	N/A	PRJNA642736
Herring_761	Balsfjord	Northeast Atlantic (Norwegian Sea)	69.27	19.28	2011	Spring	This study; Laakkonen et al. 2013, 2015	N/A	PRJNA642736
Herring_762	Balsfjord	Northeast Atlantic (Norwegian Sea)	69.27	19.28	2011	Spring	This study; Laakkonen et al. 2013, 2015	N/A	PRJNA642736
Herring_763	Balsfjord	Northeast Atlantic (Norwegian Sea)	69.27	19.28	2011	Spring	This study; Laakkonen et al. 2013, 2015	N/A	PRJNA642736
Herring_765	Balsfjord	Northeast Atlantic (Norwegian Sea)	69.27	19.28	2011	Spring	This study; Laakkonen et al. 2013, 2015	N/A	PRJNA642736
Herring_766	Balsfjord	Northeast Atlantic (Norwegian Sea)	69.27	19.28	2011	Spring	This study; Laakkonen et al. 2013, 2015	N/A	PRJNA642736
Herring_767	Balsfjord	Northeast Atlantic (Norwegian Sea)	69.27	19.28	2011	Spring	This study; Laakkonen et al. 2013, 2015	N/A	PRJNA642736
Herring_768	Balsfjord	Northeast Atlantic (Norwegian Sea)	69.27	19.28	2011	Spring	This study; Laakkonen et al. 2013, 2015	N/A	PRJNA642736
Herring_769	Balsfjord	Northeast Atlantic (Norwegian Sea)	69.27	19.28	2011	Spring	This study; Laakkonen et al. 2013, 2015	N/A	PRJNA642736
Herring_770	Balsfjord	Northeast Atlantic (Norwegian Sea)	69.27	19.28	2011	Spring	This study; Laakkonen et al. 2013, 2015	N/A	PRJNA642736
Herring_771	Balsfjord	Northeast Atlantic (Norwegian Sea)	69.27	19.28	2011	Spring	This study; Laakkonen et al. 2013, 2015	N/A	PRJNA642736
Herring_772	Balsfjord	Northeast Atlantic (Norwegian Sea)	69.27	19.28	2011	Spring	This study; Laakkonen et al. 2013, 2015	N/A	PRJNA642736
Herring_773	Balsfjord	Northeast Atlantic (Norwegian Sea)	69.27	19.28	2011	Spring	This study; Laakkonen et al. 2013, 2015	N/A	PRJNA642736
Herring_774	Balsfjord	Northeast Atlantic (Norwegian Sea)	69.27	19.28	2011	Spring	This study; Laakkonen et al. 2013, 2015	N/A	PRJNA642736
Herring_775	Balsfjord	Northeast Atlantic (Norwegian Sea)	69.27	19.28	2011	Spring	This study; Laakkonen et al. 2013, 2015	N/A	PRJNA642736
Herring_776	Balsfjord	Northeast Atlantic (Norwegian Sea)	69.27	19.28	2011	Spring	This study; Laakkonen et al. 2013, 2015	N/A	PRJNA642736
Herring_777	Balsfjord	Northeast Atlantic (Norwegian Sea)	69.27	19.28	2011	Spring	This study; Laakkonen et al. 2013, 2015	N/A	PRJNA642736
Herring_778	Balsfjord	Northeast Atlantic (Norwegian Sea)	69.27	19.28	2011	Spring	This study; Laakkonen et al. 2013, 2015	N/A	PRJNA642736
Herring_779	Balsfjord	Northeast Atlantic (Norwegian Sea)	69.27	19.28	2011	Spring	This study; Laakkonen et al. 2013, 2015	N/A	PRJNA642736
Herring_780	Balsfjord	Northeast Atlantic (Norwegian Sea)	69.27	19.28	2011	Spring	This study; Laakkonen et al. 2013, 2015	N/A	PRJNA642736
Herring_781	Balsfjord	Northeast Atlantic (Norwegian Sea)	69.27	19.28	2011	Spring	This study; Laakkonen et al. 2013, 2015	N/A	PRJNA642736
Herring_782	Balsfjord	Northeast Atlantic (Norwegian Sea)	69.27	19.28	2011	Spring	This study; Laakkonen et al. 2013, 2015	N/A	PRJNA642736
Herring_783	Balsfjord	Northeast Atlantic (Norwegian Sea)	69.27	19.28	2011	Spring	This study; Laakkonen et al. 2013, 2015	N/A	PRJNA642736
Herring_784	Balsfjord	Northeast Atlantic (Norwegian Sea)	69.27	19.28	2011	Spring	This study; Laakkonen et al. 2013, 2015	N/A	PRJNA642736
Herring_785	Balsfjord	Northeast Atlantic (Norwegian Sea)	69.27	19.28	2011	Spring	This study; Laakkonen et al. 2013, 2015	N/A	PRJNA642736
Herring_786	Balsfjord	Northeast Atlantic (Norwegian Sea)	69.27	19.28	2011	Spring	This study; Laakkonen et al. 2013, 2015	N/A	PRJNA642736
Herring_787	Balsfjord	Northeast Atlantic (Norwegian Sea)	69.27	19.28	2011	Spring	This study; Laakkonen et al. 2013, 2015	N/A	PRJNA642736
Herring_788	Balsfjord	Northeast Atlantic (Norwegian Sea)	69.27	19.28	2011	Spring	This study; Laakkonen et al. 2013, 2015	N/A	PRJNA642736
Herring_789	Balsfjord	Northeast Atlantic (Norwegian Sea)	69.27	19.28	2011	Spring	This study; Laakkonen et al. 2013, 2015	N/A	PRJNA642736
Herring_790	Balsfjord	Northeast Atlantic (Norwegian Sea)	69.27	19.28	2011	Spring	This study; Laakkonen et al. 2013, 2015	N/A	PRJNA642736
Herring_791	Balsfjord	Northeast Atlantic (Norwegian Sea)	69.27	19.28	2011	Spring	This study; Laakkonen et al. 2013, 2015	N/A	PRJNA642736
Herring_792	Balsfjord	Northeast Atlantic (Norwegian Sea)	69.27	19.28	2011	Spring	This study; Laakkonen et al. 2013, 2015	N/A	PRJNA642736
Herring_793	Balsfjord	Northeast Atlantic (Norwegian Sea)	69.27	19.28	2011	Spring	This study; Laakkonen et al. 2013, 2015	N/A	PRJNA642736
Pools (coverage >30x)
Sample	Location	Region	Latitude	Longitude	Spawning season	Year	Sample size	Source reference	Accession
A_Kalix_Baltic_Spring	Kalix	Baltic Sea	65.52	22.43	Spring	19800629	47	Lamichhaney et al., 2012	SRA057909,SRP017094,SRP017095
PB4_Hudiksvall_Baltic_Spring	Hudiksvall	Baltic Sea	61.45	17.3	Spring	20120419	100	Martinez Barrio et al. 2016	PRJNA642736
PB5_Galve_Baltic_Spring	Gävle	Baltic Sea	60.43	17.18	Spring	20120507	100	Martinez Barrio et al. 2016	PRJNA642736
PB1_HastKar_Baltic_Spring	Hästskär	Baltic Sea	60.35	17.48	Spring	20130522	50	Martinez Barrio et al. 2016	PRJNA642736
B_Vaxholm_Baltic_Spring	Vaxholm	Baltic Sea	59.26	18.18	Spring	19790827	50	Lamichhaney et al. 2012	SRA057909
HGS1_Riga_Baltic_Spring	Gulf of Riga	Baltic Sea	58.34	24.62	Spring	20140421	96	Hill et al. 2019; Bekkevold et al. 2016	﻿PRJEB32358
HGS2_Riga_Baltic_Spring	Gulf of Riga	Baltic Sea	58.34	24.62	Spring	20160530	100	Hill et al. 2019; Bekkevold et al. 2016	﻿PRJEB32358
G_Gamleby_Baltic_Spring	Gamleby	Baltic Sea	57.5	16.27	Spring	19790820	49	Lamichhaney et al. 2012	SRA057909, SRP017095
PB11_Kalmar_Baltic_Spring	Kalmar	Baltic Sea	57.39	17.07	Spring	20120509	100	Martinez Barrio et al. 2016	PRJNA642736
PB12_Karlskrona_Baltic_Spring	Karlskrona	Baltic Sea	56.1	15.33	Spring	20120530	100	Martinez Barrio et al. 2016	PRJNA642736
PN3_CentralBaltic_Baltic_Spring	Central Baltic	Baltic Sea	55.24	15.51	Spring	20111018	100	Martinez Barrio et al. 2016	PRJNA642736
PB6_Galve_Baltic_Summer	Gävle	Baltic Sea	60.43	17.18	Summer	20120718	100	Martinez Barrio et al. 2016	PRJNA642736
PB7_Galve_Baltic_Autumn	Gävle	Baltic Sea	60.44	17.35	Autumn	20120904	100	Martinez Barrio et al. 2016	PRJNA642736
HGS3_Riga_Baltic_Autumn	Gulf of Riga	Baltic Sea	58.1	23.92	Autumn	20140903	96	Hill et al. 2019; Bekkevold et al. 2016	﻿PRJEB32358
HGS4_Riga_Baltic_Autumn	Gulf of Riga	Baltic Sea	58.1	23.92	Autumn	20150909	99	Hill et al. 2019; Bekkevold et al. 2016	﻿PRJEB32358
HGS12_BornholmBasin_Baltic_Autumn	Bornholm Basin	Baltic Sea	55.3	15.22	Autumn	20161110	45	Hill et al. 2019	﻿PRJEB32358
TysklandS18_Germany_Baltic	Ariadnegrund	Baltic Sea - Transition zone	54.22	13.58	Spring	20120320	110	Han et al. 2020	PRJNA642736
HGS71_Rugen_Baltic_Spring	Rügen	Baltic Sea - Transition zone	54.14	13.47	Spring	20090406	40	Hill et al. 2019; Limborg et al. 2012	﻿PRJEB32358
HGS72_Rugen_Baltic_Spring	Rügen	Baltic Sea - Transition zone	54.14	13.47	Spring	20030424	40	Hill et al. 2019; Limborg et al. 2012	﻿PRJEB32358
HGS6_Schlei_Baltic_Spring	Schlei	Baltic Sea - Transition zone	54.6	9.76	Spring	20110509	50	Hill et al. 2019; Bekkevold et al. 2015	﻿PRJEB32358
H_Fehmarn_Baltic_Autumn	Fehmarn	Baltic Sea - Transition zone	54.5	11.3	Autumn	19790923	50	Lamichhaney et al. 2012	SRA057909
HGS5_Schlei_Baltic_Autumn	Schlei	Baltic Sea - Transition zone	54.6	9.76	Autumn	20101025	89	Hill et al. 2019	﻿PRJEB32358
J_Traslovslage_Baltic_Spring	Träslövsläge	Northeast Atlantic Ocean - Transition zone	57.03	12.11	Spring	19781023	50	Lamichhaney et al. 2012	SRA057909
PB9_Kattegat_Atlantic_Spring	Kattegat, Björköfjorden	Northeast Atlantic Ocean - Transition zone	57.43	11.42	Spring	20120312	100	Martinez Barrio et al. 2016	PRJNA642736
HGS8_KattegatNorth_Atlantic_Spring	Kattegat North	Northeast Atlantic Ocean - Transition zone	57.4	11.4	Spring	20090424	41	Hill et al. 2019; Limborg et al. 2012	﻿PRJEB32358
PB10_Skagerrak_Atlantic_Spring	Skagerrak, Brofjorden	Northeast Atlantic Ocean - Transition zone	58.19	11.21	Spring	20120320	100	Martinez Barrio et al. 2016	PRJNA642736
O_Hamburgsund_Atlantic_Spring	Hamburgsund	Northeast Atlantic Ocean - Transition zone	58.3	11.13	Spring	19790319	49	Lamichhaney et al. 2012	SRA057909,SRP017094
HGS24_Landvik_Atlantic_Spring	Landvik	Northeast Atlantic Ocean - Transition zone	58.32	8.5	Spring	20150428	50	Han et al. 2020	PRJNA642736
LandvikS17_Norway_Baltic_Spring	Landvik	Northeast Atlantic Ocean - Transition zone	58.32	8.5	Spring	20150519	38	Han et al. 2020	PRJNA642736
HGS11_RingkobingFjord_NorthSea_Spring	Ringkøbing Fjord	Northeast Atlantic Ocean - Transition zone	56.02	8.19	Spring	20090422	40	Hill et al. 2019; Limborg et al. 2012	﻿PRJEB32358
HGS15_NSSH_Atlantic_Spring	Norway	Northeast Atlantic Ocean	67.46	9.47	Spring	20170220	43	Hill et al. 2019	﻿PRJEB32358
Q_Norway_Atlantic_Atlantic_Spring	Norway	Northeast Atlantic Ocean	64.52	10.15	Spring	19800207	49	Lamichhaney et al. 2012	SRA057909,SRP017094
N_NorthSea_Atlantic_Autumn	North Sea	Northeast Atlantic Ocean	58.06	6.1	Autumn	19790805	49	Lamichhaney et al. 2012	PRJNA642736
HGS27_Gloppen_Atlantic_Spring	Gloppen	Northeast Atlantic Ocean - Norwegian fjords	61.77	6.16	Mixed	20100802	50	Han et al. 2020	PRJNA642736
HGS26_Lusterfjorden_Atlantic_Spring	Lusterfjorden	Northeast Atlantic Ocean - Norwegian fjords	61.48	7.58	Spring	20111108	50	Han et al. 2020	PRJNA642736
HGS25_Lindas_Atlantic_Spring	Lindås	Northeast Atlantic Ocean - Norwegian fjords	60.73	5.13	Spring	20100312	50	Han et al. 2020	PRJNA642736
PB2_Iceland_Atlantic_Spring	Iceland, H√∂fn	Northeast Atlantic Ocean	65.49	-12.58	Spring	20110915	100	Martinez Barrio et al. 2016	PRJNA642736
HGS20_CapeWrath_Atlantic_Spring	Isle of Skye	Northeast Atlantic Ocean	57.41	-6.13	Spring	20040224	50	Han et al. 2020; Hatfield et al., 2007	PRJNA642736
HGS23_Clyde_Atlantic_Spring	Ballantrae, Clyde	Northeast Atlantic Ocean	55.14	-5.04	Spring	20030314	39	Han et al. 2020; Hatfield et al., 2007	PRJNA642736
HGS16_Orkney_NorthSea_Autumn	Orkney	Northeast Atlantic Ocean	59	-2	Autumn	20150901	49	Han et al. 2020	PRJNA642736
HGS22_CapeWrath_Atlantic_Autumn	Cape Wrath	Northeast Atlantic Ocean	58.61	-4.37	Autumn	20150910	49	Han et al. 2020	PRJNA642736
HGS21_Hebrides_Atlantic_Mixed	West of Hebrides	Northeast Atlantic Ocean	58.17	-7.23	Mixed	20160828	50	Han et al. 2020	PRJNA642736
HGS17_IsleOfMan_IrishSea_Autumn	Douglas Bank, Isle of Man	Northeast Atlantic Ocean	54.06	-4.37	Autumn	20150930	50	Han et al. 2020	PRJNA642736
HGS19_TeelinBay_Atlantic_Winter	Teelin Bay	Northeast Atlantic Ocean	54.63	-8.63	Winter	20160108	47	Han et al. 2020	PRJNA642736
HGS18_CelticSea_Atlantic_AutumnWinter	Celtic Sea	Northeast Atlantic Ocean	51.59	-6.51	Winter	20151201	50	Han et al. 2020	PRJNA642736
HGS10_Downs_EnglishChannel_Winter	Downs	Northeast Atlantic Ocean	51.34	1.9	Winter	20161212	55	Han et al. 2020	PRJNA642736
HGS9_Greenland_Atlantic_Spring	Greenland	Northwest Atlantic Ocean	60.78	-47.15	Summer	20161005	38	Han et al. 2020	PRJNA642736
DalInB_Atlantic_Spring	Inner Baie Des Chaleurs	Northwest Atlantic Ocean	48	-65.51	Spring	20140508	41	Lamichhaney et al. 2017	PRJNA338612
DalNsS_Atlantic_Spring	Northumberland Strait	Northwest Atlantic Ocean	46.19	-64.09	Spring	20140506	49	Lamichhaney et al. 2017	PRJNA338612
DalFB_Atlantic_Spring	Fortune Bay	Northwest Atlantic Ocean	47.17	-55.38	Mixed	20140526	35	Lamichhaney et al. 2017	PRJNA338612
DalBoB_Atlantic_Autumn	Bonavista Bay	Northwest Atlantic Ocean	48.49	-53.2	Autumn	20140625	49	Lamichhaney et al. 2017	PRJNA338612
DalNsF_Atlantic_Autumn	Northumberland Strait	Northwest Atlantic Ocean	45.44	-62.36	Autumn	20140916	50	Lamichhaney et al. 2017	PRJNA338612
DalGeB_Atlantic_Autumn	German Banks	Northwest Atlantic Ocean	43.16	-66.18	Autumn	20140828	48	Lamichhaney et al. 2017	PRJNA338612
HWS-6	Balsfjord	Northeast Atlantic (Norwegian Sea)	69.27	19.28	Spring	2011	42	This study; Laakkonen et al. 2013, 2015	PRJNA642736
HWS-4	Kandalaksha Bay, White Sea	Arctic basin (Europe)	67.04	32.55	Spring	2010	57	This study; Laakkonen et al. 2013, 2015	PRJNA642736
HWS-5	Kandalaksha Bay, White Sea	Arctic basin (Europe)	66.65	34.25	Summer	2010	45	This study; Laakkonen et al. 2013, 2015	PRJNA642736
HWS-3	Onega Bay, White Sea	Arctic basin (Europe)	64	37.9	Summer	2010	52	This study; Laakkonen et al. 2013, 2015	PRJNA642736
HWS-2	Pechora Sea	Arctic basin (Europe)	67.78	45.99	N/A	2010	40	This study; Laakkonen et al. 2013, 2015	PRJNA642736
HWS-1	Sea of Japan, Sakhalin	Northwest Pacific	48.4	141.94	N/A	2005	50	This study; Laakkonen et al. 2013, 2015	PRJNA642736
PB8_Pacific_Pacific_Spring	Vancouver, Strait of Georgia	Northeast Pacific	49.2833	-123.153	Spring	20121124	50	Martinez Barrio et al. 2016	PRJNA642736
