# Supplementary material for: A Long-Standing Hybrid Population Between Pacific and Atlantic Herring in a Subarctic Fjord of Norway
Source: Genome Biol Evol. 2023 Apr 30;15(5):evad069. doi: 10.1093/gbe/evad069 (PMC10182735; doi:10.1093/gbe/evad069)
Supplement: evad069_Supplementary_Data [file evad069_supplementary_data.zip › Supplementary_Table_4.txt]

seqnames	start	end	width	strand	intro_type	haplo_id
chr1	9260001	9280000	20000	*	Atlantic	HWS61_Balsfjord_Atlantic_1
chr1	10040001	10060000	20000	*	Atlantic	HWS61_Balsfjord_Atlantic_1
chr1	10180001	10200000	20000	*	Atlantic	HWS61_Balsfjord_Atlantic_1
chr1	10340001	10680000	340000	*	Atlantic	HWS61_Balsfjord_Atlantic_1
chr1	10740001	10760000	20000	*	Atlantic	HWS61_Balsfjord_Atlantic_1
chr1	10820001	10840000	20000	*	Atlantic	HWS61_Balsfjord_Atlantic_1
chr1	11720001	11980000	260000	*	Atlantic	HWS61_Balsfjord_Atlantic_1
chr1	12760001	12780000	20000	*	Atlantic	HWS61_Balsfjord_Atlantic_1
chr1	17900001	17980000	80000	*	Atlantic	HWS61_Balsfjord_Atlantic_1
chr1	18100001	18120000	20000	*	Atlantic	HWS61_Balsfjord_Atlantic_1
chr1	18260001	18280000	20000	*	Atlantic	HWS61_Balsfjord_Atlantic_1
chr1	18360001	18380000	20000	*	Atlantic	HWS61_Balsfjord_Atlantic_1
chr1	19980001	20000000	20000	*	Atlantic	HWS61_Balsfjord_Atlantic_1
chr1	20220001	20240000	20000	*	Atlantic	HWS61_Balsfjord_Atlantic_1
chr1	20980001	21000000	20000	*	Atlantic	HWS61_Balsfjord_Atlantic_1
chr1	21660001	21800000	140000	*	Atlantic	HWS61_Balsfjord_Atlantic_1
chr1	21860001	21880000	20000	*	Atlantic	HWS61_Balsfjord_Atlantic_1
chr1	21960001	22080000	120000	*	Atlantic	HWS61_Balsfjord_Atlantic_1
chr1	22220001	22340000	120000	*	Atlantic	HWS61_Balsfjord_Atlantic_1
chr1	22440001	22580000	140000	*	Atlantic	HWS61_Balsfjord_Atlantic_1
chr1	22720001	22760000	40000	*	Atlantic	HWS61_Balsfjord_Atlantic_1
chr1	22900001	22980000	80000	*	Atlantic	HWS61_Balsfjord_Atlantic_1
chr1	23120001	23140000	20000	*	Atlantic	HWS61_Balsfjord_Atlantic_1
chr1	23480001	23540000	60000	*	Atlantic	HWS61_Balsfjord_Atlantic_1
chr1	23980001	24000000	20000	*	Atlantic	HWS61_Balsfjord_Atlantic_1
chr1	24180001	24480000	300000	*	Atlantic	HWS61_Balsfjord_Atlantic_1
chr1	26460001	26700000	240000	*	Atlantic	HWS61_Balsfjord_Atlantic_1
chr1	27760001	27780000	20000	*	Atlantic	HWS61_Balsfjord_Atlantic_1
chr1	27840001	27880000	40000	*	Atlantic	HWS61_Balsfjord_Atlantic_1
chr1	28140001	28160000	20000	*	Atlantic	HWS61_Balsfjord_Atlantic_1
chr1	28280001	28420000	140000	*	Atlantic	HWS61_Balsfjord_Atlantic_1
chr1	28780001	28800000	20000	*	Atlantic	HWS61_Balsfjord_Atlantic_1
chr1	29780001	29800000	20000	*	Atlantic	HWS61_Balsfjord_Atlantic_1
chr2	260001	280000	20000	*	Atlantic	HWS61_Balsfjord_Atlantic_1
chr2	21200001	21260000	60000	*	Atlantic	HWS61_Balsfjord_Atlantic_1
chr2	21360001	21420000	60000	*	Atlantic	HWS61_Balsfjord_Atlantic_1
chr2	23480001	23500000	20000	*	Atlantic	HWS61_Balsfjord_Atlantic_1
chr2	23900001	23920000	20000	*	Atlantic	HWS61_Balsfjord_Atlantic_1
chr2	24720001	24740000	20000	*	Atlantic	HWS61_Balsfjord_Atlantic_1
chr2	24860001	24880000	20000	*	Atlantic	HWS61_Balsfjord_Atlantic_1
chr2	26060001	26100000	40000	*	Atlantic	HWS61_Balsfjord_Atlantic_1
chr2	26300001	26320000	20000	*	Atlantic	HWS61_Balsfjord_Atlantic_1
chr2	26860001	26940000	80000	*	Atlantic	HWS61_Balsfjord_Atlantic_1
chr2	27100001	27160000	60000	*	Atlantic	HWS61_Balsfjord_Atlantic_1
chr2	28000001	28020000	20000	*	Atlantic	HWS61_Balsfjord_Atlantic_1
chr3	10580001	10600000	20000	*	Atlantic	HWS61_Balsfjord_Atlantic_1
chr3	10860001	10880000	20000	*	Atlantic	HWS61_Balsfjord_Atlantic_1
chr3	11080001	11100000	20000	*	Atlantic	HWS61_Balsfjord_Atlantic_1
chr3	11220001	11300000	80000	*	Atlantic	HWS61_Balsfjord_Atlantic_1
chr3	11440001	11520000	80000	*	Atlantic	HWS61_Balsfjord_Atlantic_1
chr3	11780001	11800000	20000	*	Atlantic	HWS61_Balsfjord_Atlantic_1
chr3	12000001	12020000	20000	*	Atlantic	HWS61_Balsfjord_Atlantic_1
chr3	12080001	12100000	20000	*	Atlantic	HWS61_Balsfjord_Atlantic_1
chr3	12300001	12320000	20000	*	Atlantic	HWS61_Balsfjord_Atlantic_1
chr3	13000001	13020000	20000	*	Atlantic	HWS61_Balsfjord_Atlantic_1
chr3	13260001	13300000	40000	*	Atlantic	HWS61_Balsfjord_Atlantic_1
chr3	13720001	13740000	20000	*	Atlantic	HWS61_Balsfjord_Atlantic_1
chr3	14000001	14020000	20000	*	Atlantic	HWS61_Balsfjord_Atlantic_1
chr3	14460001	14520000	60000	*	Atlantic	HWS61_Balsfjord_Atlantic_1
chr3	14680001	14700000	20000	*	Atlantic	HWS61_Balsfjord_Atlantic_1
chr3	14780001	14800000	20000	*	Atlantic	HWS61_Balsfjord_Atlantic_1
chr3	15000001	15220000	220000	*	Atlantic	HWS61_Balsfjord_Atlantic_1
chr3	15340001	15420000	80000	*	Atlantic	HWS61_Balsfjord_Atlantic_1
chr3	16960001	16980000	20000	*	Atlantic	HWS61_Balsfjord_Atlantic_1
chr3	17140001	17160000	20000	*	Atlantic	HWS61_Balsfjord_Atlantic_1
chr3	21560001	21580000	20000	*	Atlantic	HWS61_Balsfjord_Atlantic_1
chr3	21740001	21760000	20000	*	Atlantic	HWS61_Balsfjord_Atlantic_1
chr3	21980001	22060000	80000	*	Atlantic	HWS61_Balsfjord_Atlantic_1
chr3	22280001	22460000	180000	*	Atlantic	HWS61_Balsfjord_Atlantic_1
chr3	22700001	22720000	20000	*	Atlantic	HWS61_Balsfjord_Atlantic_1
chr3	22980001	23000000	20000	*	Atlantic	HWS61_Balsfjord_Atlantic_1
chr3	23220001	23240000	20000	*	Atlantic	HWS61_Balsfjord_Atlantic_1
chr4	9680001	9700000	20000	*	Atlantic	HWS61_Balsfjord_Atlantic_1
chr4	9760001	9820000	60000	*	Atlantic	HWS61_Balsfjord_Atlantic_1
chr4	11160001	11180000	20000	*	Atlantic	HWS61_Balsfjord_Atlantic_1
chr4	11840001	11940000	100000	*	Atlantic	HWS61_Balsfjord_Atlantic_1
chr4	12180001	12200000	20000	*	Atlantic	HWS61_Balsfjord_Atlantic_1
chr4	12260001	12280000	20000	*	Atlantic	HWS61_Balsfjord_Atlantic_1
chr4	12340001	12360000	20000	*	Atlantic	HWS61_Balsfjord_Atlantic_1
chr4	12440001	12460000	20000	*	Atlantic	HWS61_Balsfjord_Atlantic_1
chr4	12620001	12720000	100000	*	Atlantic	HWS61_Balsfjord_Atlantic_1
chr4	12860001	12920000	60000	*	Atlantic	HWS61_Balsfjord_Atlantic_1
chr4	17060001	17120000	60000	*	Atlantic	HWS61_Balsfjord_Atlantic_1
chr4	17280001	17340000	60000	*	Atlantic	HWS61_Balsfjord_Atlantic_1
chr4	18960001	19320000	360000	*	Atlantic	HWS61_Balsfjord_Atlantic_1
chr4	21360001	21380000	20000	*	Atlantic	HWS61_Balsfjord_Atlantic_1
chr4	21580001	21600000	20000	*	Atlantic	HWS61_Balsfjord_Atlantic_1
chr4	22220001	22620000	400000	*	Atlantic	HWS61_Balsfjord_Atlantic_1
chr4	22680001	22740000	60000	*	Atlantic	HWS61_Balsfjord_Atlantic_1
chr4	22820001	23320000	500000	*	Atlantic	HWS61_Balsfjord_Atlantic_1
chr4	23440001	23540000	100000	*	Atlantic	HWS61_Balsfjord_Atlantic_1
chr4	23620001	23640000	20000	*	Atlantic	HWS61_Balsfjord_Atlantic_1
chr4	23800001	23900000	100000	*	Atlantic	HWS61_Balsfjord_Atlantic_1
chr4	24120001	24260000	140000	*	Atlantic	HWS61_Balsfjord_Atlantic_1
chr4	24340001	24440000	100000	*	Atlantic	HWS61_Balsfjord_Atlantic_1
chr4	24540001	24620000	80000	*	Atlantic	HWS61_Balsfjord_Atlantic_1
chr4	24720001	24740000	20000	*	Atlantic	HWS61_Balsfjord_Atlantic_1
chr4	24880001	24900000	20000	*	Atlantic	HWS61_Balsfjord_Atlantic_1
chr4	25480001	25500000	20000	*	Atlantic	HWS61_Balsfjord_Atlantic_1
chr4	25740001	25760000	20000	*	Atlantic	HWS61_Balsfjord_Atlantic_1
chr4	25920001	25940000	20000	*	Atlantic	HWS61_Balsfjord_Atlantic_1
chr4	26100001	26320000	220000	*	Atlantic	HWS61_Balsfjord_Atlantic_1
chr4	26380001	26500000	120000	*	Atlantic	HWS61_Balsfjord_Atlantic_1
chr4	27560001	27600000	40000	*	Atlantic	HWS61_Balsfjord_Atlantic_1
chr4	27840001	27980000	140000	*	Atlantic	HWS61_Balsfjord_Atlantic_1
chr4	28460001	28500000	40000	*	Atlantic	HWS61_Balsfjord_Atlantic_1
chr4	28620001	28640000	20000	*	Atlantic	HWS61_Balsfjord_Atlantic_1
chr4	28780001	28860000	80000	*	Atlantic	HWS61_Balsfjord_Atlantic_1
chr4	29520001	29540000	20000	*	Atlantic	HWS61_Balsfjord_Atlantic_1
chr4	29960001	30000000	40000	*	Atlantic	HWS61_Balsfjord_Atlantic_1
chr4	30120001	30160000	40000	*	Atlantic	HWS61_Balsfjord_Atlantic_1
chr4	30600001	30620000	20000	*	Atlantic	HWS61_Balsfjord_Atlantic_1
chr4	31940001	32000000	60000	*	Atlantic	HWS61_Balsfjord_Atlantic_1
chr5	1020001	1040000	20000	*	Atlantic	HWS61_Balsfjord_Atlantic_1
chr5	1480001	1540000	60000	*	Atlantic	HWS61_Balsfjord_Atlantic_1
chr5	2720001	2760000	40000	*	Atlantic	HWS61_Balsfjord_Atlantic_1
chr5	3240001	3260000	20000	*	Atlantic	HWS61_Balsfjord_Atlantic_1
chr5	4300001	4380000	80000	*	Atlantic	HWS61_Balsfjord_Atlantic_1
chr5	4600001	4660000	60000	*	Atlantic	HWS61_Balsfjord_Atlantic_1
chr5	6500001	6520000	20000	*	Atlantic	HWS61_Balsfjord_Atlantic_1
chr5	6600001	6640000	40000	*	Atlantic	HWS61_Balsfjord_Atlantic_1
chr5	7800001	7860000	60000	*	Atlantic	HWS61_Balsfjord_Atlantic_1
chr5	7940001	8060000	120000	*	Atlantic	HWS61_Balsfjord_Atlantic_1
chr5	9120001	9200000	80000	*	Atlantic	HWS61_Balsfjord_Atlantic_1
chr5	9340001	9620000	280000	*	Atlantic	HWS61_Balsfjord_Atlantic_1
chr5	10760001	10840000	80000	*	Atlantic	HWS61_Balsfjord_Atlantic_1
chr5	11120001	11140000	20000	*	Atlantic	HWS61_Balsfjord_Atlantic_1
chr5	11260001	11280000	20000	*	Atlantic	HWS61_Balsfjord_Atlantic_1
chr5	11380001	11400000	20000	*	Atlantic	HWS61_Balsfjord_Atlantic_1
chr5	11880001	12120000	240000	*	Atlantic	HWS61_Balsfjord_Atlantic_1
chr5	12260001	12420000	160000	*	Atlantic	HWS61_Balsfjord_Atlantic_1
chr5	12540001	12960000	420000	*	Atlantic	HWS61_Balsfjord_Atlantic_1
chr5	13980001	14000000	20000	*	Atlantic	HWS61_Balsfjord_Atlantic_1
chr5	14100001	14180000	80000	*	Atlantic	HWS61_Balsfjord_Atlantic_1
chr5	14240001	14280000	40000	*	Atlantic	HWS61_Balsfjord_Atlantic_1
chr5	14400001	14420000	20000	*	Atlantic	HWS61_Balsfjord_Atlantic_1
chr5	15040001	15060000	20000	*	Atlantic	HWS61_Balsfjord_Atlantic_1
chr5	15740001	15800000	60000	*	Atlantic	HWS61_Balsfjord_Atlantic_1
chr5	15860001	15940000	80000	*	Atlantic	HWS61_Balsfjord_Atlantic_1
chr5	16000001	16040000	40000	*	Atlantic	HWS61_Balsfjord_Atlantic_1
chr5	16120001	16240000	120000	*	Atlantic	HWS61_Balsfjord_Atlantic_1
chr5	16300001	16340000	40000	*	Atlantic	HWS61_Balsfjord_Atlantic_1
chr5	16620001	16640000	20000	*	Atlantic	HWS61_Balsfjord_Atlantic_1
chr5	16700001	16840000	140000	*	Atlantic	HWS61_Balsfjord_Atlantic_1
chr5	16960001	16980000	20000	*	Atlantic	HWS61_Balsfjord_Atlantic_1
chr5	17080001	17120000	40000	*	Atlantic	HWS61_Balsfjord_Atlantic_1
chr5	21040001	21060000	20000	*	Atlantic	HWS61_Balsfjord_Atlantic_1
chr5	21800001	21820000	20000	*	Atlantic	HWS61_Balsfjord_Atlantic_1
chr5	21900001	21920000	20000	*	Atlantic	HWS61_Balsfjord_Atlantic_1
chr5	22960001	22980000	20000	*	Atlantic	HWS61_Balsfjord_Atlantic_1
chr5	26380001	26420000	40000	*	Atlantic	HWS61_Balsfjord_Atlantic_1
chr6	2060001	2080000	20000	*	Atlantic	HWS61_Balsfjord_Atlantic_1
chr6	8840001	8860000	20000	*	Atlantic	HWS61_Balsfjord_Atlantic_1
chr6	10040001	10060000	20000	*	Atlantic	HWS61_Balsfjord_Atlantic_1
chr6	12180001	12200000	20000	*	Atlantic	HWS61_Balsfjord_Atlantic_1
chr6	13900001	16420000	2520000	*	Atlantic	HWS61_Balsfjord_Atlantic_1
chr6	16500001	16560000	60000	*	Atlantic	HWS61_Balsfjord_Atlantic_1
chr6	16620001	16720000	100000	*	Atlantic	HWS61_Balsfjord_Atlantic_1
chr6	16840001	16940000	100000	*	Atlantic	HWS61_Balsfjord_Atlantic_1
chr6	17060001	17080000	20000	*	Atlantic	HWS61_Balsfjord_Atlantic_1
chr6	17340001	17420000	80000	*	Atlantic	HWS61_Balsfjord_Atlantic_1
chr6	17840001	17920000	80000	*	Atlantic	HWS61_Balsfjord_Atlantic_1
chr6	18080001	18100000	20000	*	Atlantic	HWS61_Balsfjord_Atlantic_1
chr6	18340001	18640000	300000	*	Atlantic	HWS61_Balsfjord_Atlantic_1
chr6	19220001	19260000	40000	*	Atlantic	HWS61_Balsfjord_Atlantic_1
chr6	19400001	19420000	20000	*	Atlantic	HWS61_Balsfjord_Atlantic_1
chr6	19500001	19520000	20000	*	Atlantic	HWS61_Balsfjord_Atlantic_1
chr6	19760001	19780000	20000	*	Atlantic	HWS61_Balsfjord_Atlantic_1
chr6	19940001	19980000	40000	*	Atlantic	HWS61_Balsfjord_Atlantic_1
chr6	20940001	20960000	20000	*	Atlantic	HWS61_Balsfjord_Atlantic_1
chr6	21080001	21320000	240000	*	Atlantic	HWS61_Balsfjord_Atlantic_1
chr6	21420001	21440000	20000	*	Atlantic	HWS61_Balsfjord_Atlantic_1
chr6	21500001	21520000	20000	*	Atlantic	HWS61_Balsfjord_Atlantic_1
chr6	21800001	21820000	20000	*	Atlantic	HWS61_Balsfjord_Atlantic_1
chr6	21980001	22000000	20000	*	Atlantic	HWS61_Balsfjord_Atlantic_1
chr6	22160001	22180000	20000	*	Atlantic	HWS61_Balsfjord_Atlantic_1
chr6	22300001	22580000	280000	*	Atlantic	HWS61_Balsfjord_Atlantic_1
chr6	22640001	22680000	40000	*	Atlantic	HWS61_Balsfjord_Atlantic_1
chr6	22800001	22920000	120000	*	Atlantic	HWS61_Balsfjord_Atlantic_1
chr6	23000001	23040000	40000	*	Atlantic	HWS61_Balsfjord_Atlantic_1
chr6	23100001	23120000	20000	*	Atlantic	HWS61_Balsfjord_Atlantic_1
chr6	23240001	23260000	20000	*	Atlantic	HWS61_Balsfjord_Atlantic_1
chr6	23320001	23340000	20000	*	Atlantic	HWS61_Balsfjord_Atlantic_1
chr6	23460001	23480000	20000	*	Atlantic	HWS61_Balsfjord_Atlantic_1
chr6	23540001	23560000	20000	*	Atlantic	HWS61_Balsfjord_Atlantic_1
chr6	23840001	23860000	20000	*	Atlantic	HWS61_Balsfjord_Atlantic_1
chr6	23960001	23980000	20000	*	Atlantic	HWS61_Balsfjord_Atlantic_1
chr6	24100001	24140000	40000	*	Atlantic	HWS61_Balsfjord_Atlantic_1
chr6	24260001	24280000	20000	*	Atlantic	HWS61_Balsfjord_Atlantic_1
chr6	24400001	24420000	20000	*	Atlantic	HWS61_Balsfjord_Atlantic_1
chr6	24600001	24680000	80000	*	Atlantic	HWS61_Balsfjord_Atlantic_1
chr6	24780001	24820000	40000	*	Atlantic	HWS61_Balsfjord_Atlantic_1
chr7	260001	280000	20000	*	Atlantic	HWS61_Balsfjord_Atlantic_1
chr7	1300001	1320000	20000	*	Atlantic	HWS61_Balsfjord_Atlantic_1
chr7	3940001	4020000	80000	*	Atlantic	HWS61_Balsfjord_Atlantic_1
chr7	4080001	4160000	80000	*	Atlantic	HWS61_Balsfjord_Atlantic_1
chr7	4960001	4980000	20000	*	Atlantic	HWS61_Balsfjord_Atlantic_1
chr7	6300001	6360000	60000	*	Atlantic	HWS61_Balsfjord_Atlantic_1
chr7	6420001	6480000	60000	*	Atlantic	HWS61_Balsfjord_Atlantic_1
chr7	7220001	7240000	20000	*	Atlantic	HWS61_Balsfjord_Atlantic_1
chr7	7760001	7800000	40000	*	Atlantic	HWS61_Balsfjord_Atlantic_1
chr7	8440001	8460000	20000	*	Atlantic	HWS61_Balsfjord_Atlantic_1
chr7	11200001	11240000	40000	*	Atlantic	HWS61_Balsfjord_Atlantic_1
chr7	11380001	11400000	20000	*	Atlantic	HWS61_Balsfjord_Atlantic_1
chr7	11780001	11900000	120000	*	Atlantic	HWS61_Balsfjord_Atlantic_1
chr7	11980001	12060000	80000	*	Atlantic	HWS61_Balsfjord_Atlantic_1
chr7	13040001	13060000	20000	*	Atlantic	HWS61_Balsfjord_Atlantic_1
chr7	13260001	13320000	60000	*	Atlantic	HWS61_Balsfjord_Atlantic_1
chr7	13800001	13820000	20000	*	Atlantic	HWS61_Balsfjord_Atlantic_1
chr7	13900001	13920000	20000	*	Atlantic	HWS61_Balsfjord_Atlantic_1
chr7	14300001	14320000	20000	*	Atlantic	HWS61_Balsfjord_Atlantic_1
chr7	14380001	14400000	20000	*	Atlantic	HWS61_Balsfjord_Atlantic_1
chr7	14620001	14700000	80000	*	Atlantic	HWS61_Balsfjord_Atlantic_1
chr7	14940001	14980000	40000	*	Atlantic	HWS61_Balsfjord_Atlantic_1
chr7	15360001	15380000	20000	*	Atlantic	HWS61_Balsfjord_Atlantic_1
chr7	16440001	16560000	120000	*	Atlantic	HWS61_Balsfjord_Atlantic_1
chr7	16660001	16720000	60000	*	Atlantic	HWS61_Balsfjord_Atlantic_1
chr7	17180001	17260000	80000	*	Atlantic	HWS61_Balsfjord_Atlantic_1
chr7	30840001	30860000	20000	*	Atlantic	HWS61_Balsfjord_Atlantic_1
chr8	760001	780000	20000	*	Atlantic	HWS61_Balsfjord_Atlantic_1
chr8	1200001	1220000	20000	*	Atlantic	HWS61_Balsfjord_Atlantic_1
chr8	1500001	1540000	40000	*	Atlantic	HWS61_Balsfjord_Atlantic_1
chr8	2000001	2020000	20000	*	Atlantic	HWS61_Balsfjord_Atlantic_1
chr8	2860001	3020000	160000	*	Atlantic	HWS61_Balsfjord_Atlantic_1
chr8	3300001	3320000	20000	*	Atlantic	HWS61_Balsfjord_Atlantic_1
chr8	3640001	3660000	20000	*	Atlantic	HWS61_Balsfjord_Atlantic_1
chr8	3760001	3820000	60000	*	Atlantic	HWS61_Balsfjord_Atlantic_1
chr8	6840001	7080000	240000	*	Atlantic	HWS61_Balsfjord_Atlantic_1
chr8	7180001	7200000	20000	*	Atlantic	HWS61_Balsfjord_Atlantic_1
chr8	9100001	9180000	80000	*	Atlantic	HWS61_Balsfjord_Atlantic_1
chr8	10960001	11000000	40000	*	Atlantic	HWS61_Balsfjord_Atlantic_1
chr8	11180001	11200000	20000	*	Atlantic	HWS61_Balsfjord_Atlantic_1
chr8	11700001	11720000	20000	*	Atlantic	HWS61_Balsfjord_Atlantic_1
chr8	12200001	12220000	20000	*	Atlantic	HWS61_Balsfjord_Atlantic_1
chr8	12280001	12300000	20000	*	Atlantic	HWS61_Balsfjord_Atlantic_1
chr8	12760001	12780000	20000	*	Atlantic	HWS61_Balsfjord_Atlantic_1
chr8	12880001	12920000	40000	*	Atlantic	HWS61_Balsfjord_Atlantic_1
chr8	12980001	13000000	20000	*	Atlantic	HWS61_Balsfjord_Atlantic_1
chr8	13280001	13300000	20000	*	Atlantic	HWS61_Balsfjord_Atlantic_1
chr8	13360001	13380000	20000	*	Atlantic	HWS61_Balsfjord_Atlantic_1
chr8	13620001	13640000	20000	*	Atlantic	HWS61_Balsfjord_Atlantic_1
chr8	13780001	13800000	20000	*	Atlantic	HWS61_Balsfjord_Atlantic_1
chr8	14020001	14160000	140000	*	Atlantic	HWS61_Balsfjord_Atlantic_1
chr8	14380001	14480000	100000	*	Atlantic	HWS61_Balsfjord_Atlantic_1
chr8	14740001	14780000	40000	*	Atlantic	HWS61_Balsfjord_Atlantic_1
chr8	15500001	15540000	40000	*	Atlantic	HWS61_Balsfjord_Atlantic_1
chr8	15600001	15620000	20000	*	Atlantic	HWS61_Balsfjord_Atlantic_1
chr8	15960001	15980000	20000	*	Atlantic	HWS61_Balsfjord_Atlantic_1
chr8	16080001	16100000	20000	*	Atlantic	HWS61_Balsfjord_Atlantic_1
chr8	16260001	16280000	20000	*	Atlantic	HWS61_Balsfjord_Atlantic_1
chr8	16460001	16520000	60000	*	Atlantic	HWS61_Balsfjord_Atlantic_1
chr8	16660001	16700000	40000	*	Atlantic	HWS61_Balsfjord_Atlantic_1
chr8	16960001	17100000	140000	*	Atlantic	HWS61_Balsfjord_Atlantic_1
chr8	17180001	17200000	20000	*	Atlantic	HWS61_Balsfjord_Atlantic_1
chr8	17980001	18000000	20000	*	Atlantic	HWS61_Balsfjord_Atlantic_1
chr8	18860001	18880000	20000	*	Atlantic	HWS61_Balsfjord_Atlantic_1
chr9	1020001	1040000	20000	*	Atlantic	HWS61_Balsfjord_Atlantic_1
chr9	1800001	1880000	80000	*	Atlantic	HWS61_Balsfjord_Atlantic_1
chr9	2560001	2580000	20000	*	Atlantic	HWS61_Balsfjord_Atlantic_1
chr9	2740001	2760000	20000	*	Atlantic	HWS61_Balsfjord_Atlantic_1
chr9	2920001	3000000	80000	*	Atlantic	HWS61_Balsfjord_Atlantic_1
chr9	3280001	3300000	20000	*	Atlantic	HWS61_Balsfjord_Atlantic_1
chr9	9920001	9940000	20000	*	Atlantic	HWS61_Balsfjord_Atlantic_1
chr9	10600001	10620000	20000	*	Atlantic	HWS61_Balsfjord_Atlantic_1
chr9	11140001	11160000	20000	*	Atlantic	HWS61_Balsfjord_Atlantic_1
chr9	11280001	11300000	20000	*	Atlantic	HWS61_Balsfjord_Atlantic_1
chr9	11460001	11540000	80000	*	Atlantic	HWS61_Balsfjord_Atlantic_1
chr9	11660001	11680000	20000	*	Atlantic	HWS61_Balsfjord_Atlantic_1
chr9	11920001	11980000	60000	*	Atlantic	HWS61_Balsfjord_Atlantic_1
chr9	14000001	14100000	100000	*	Atlantic	HWS61_Balsfjord_Atlantic_1
chr9	14520001	14740000	220000	*	Atlantic	HWS61_Balsfjord_Atlantic_1
chr9	14800001	14820000	20000	*	Atlantic	HWS61_Balsfjord_Atlantic_1
chr9	16260001	16280000	20000	*	Atlantic	HWS61_Balsfjord_Atlantic_1
chr9	17500001	17520000	20000	*	Atlantic	HWS61_Balsfjord_Atlantic_1
chr9	21080001	21100000	20000	*	Atlantic	HWS61_Balsfjord_Atlantic_1
chr9	22060001	22080000	20000	*	Atlantic	HWS61_Balsfjord_Atlantic_1
chr10	9680001	9780000	100000	*	Atlantic	HWS61_Balsfjord_Atlantic_1
chr10	9840001	9900000	60000	*	Atlantic	HWS61_Balsfjord_Atlantic_1
chr10	9960001	10060000	100000	*	Atlantic	HWS61_Balsfjord_Atlantic_1
chr10	10120001	10140000	20000	*	Atlantic	HWS61_Balsfjord_Atlantic_1
chr10	10200001	10300000	100000	*	Atlantic	HWS61_Balsfjord_Atlantic_1
chr10	11260001	11360000	100000	*	Atlantic	HWS61_Balsfjord_Atlantic_1
chr10	11480001	11500000	20000	*	Atlantic	HWS61_Balsfjord_Atlantic_1
chr10	11600001	11640000	40000	*	Atlantic	HWS61_Balsfjord_Atlantic_1
chr10	11700001	11720000	20000	*	Atlantic	HWS61_Balsfjord_Atlantic_1
chr10	11800001	11820000	20000	*	Atlantic	HWS61_Balsfjord_Atlantic_1
chr10	11900001	11980000	80000	*	Atlantic	HWS61_Balsfjord_Atlantic_1
chr10	12180001	12200000	20000	*	Atlantic	HWS61_Balsfjord_Atlantic_1
chr10	12360001	12380000	20000	*	Atlantic	HWS61_Balsfjord_Atlantic_1
chr10	13340001	13360000	20000	*	Atlantic	HWS61_Balsfjord_Atlantic_1
chr10	13500001	13520000	20000	*	Atlantic	HWS61_Balsfjord_Atlantic_1
chr10	13580001	13600000	20000	*	Atlantic	HWS61_Balsfjord_Atlantic_1
chr10	13660001	13680000	20000	*	Atlantic	HWS61_Balsfjord_Atlantic_1
chr10	13740001	13760000	20000	*	Atlantic	HWS61_Balsfjord_Atlantic_1
chr10	13940001	14000000	60000	*	Atlantic	HWS61_Balsfjord_Atlantic_1
chr10	14160001	14200000	40000	*	Atlantic	HWS61_Balsfjord_Atlantic_1
chr10	15100001	15140000	40000	*	Atlantic	HWS61_Balsfjord_Atlantic_1
chr10	15400001	15420000	20000	*	Atlantic	HWS61_Balsfjord_Atlantic_1
chr10	15600001	15660000	60000	*	Atlantic	HWS61_Balsfjord_Atlantic_1
chr10	16980001	17000000	20000	*	Atlantic	HWS61_Balsfjord_Atlantic_1
chr10	17340001	17400000	60000	*	Atlantic	HWS61_Balsfjord_Atlantic_1
chr10	17620001	17640000	20000	*	Atlantic	HWS61_Balsfjord_Atlantic_1
chr10	18160001	18180000	20000	*	Atlantic	HWS61_Balsfjord_Atlantic_1
chr10	18560001	18580000	20000	*	Atlantic	HWS61_Balsfjord_Atlantic_1
chr10	18720001	18740000	20000	*	Atlantic	HWS61_Balsfjord_Atlantic_1
chr10	20000001	20060000	60000	*	Atlantic	HWS61_Balsfjord_Atlantic_1
chr10	20320001	20340000	20000	*	Atlantic	HWS61_Balsfjord_Atlantic_1
chr10	20420001	20580000	160000	*	Atlantic	HWS61_Balsfjord_Atlantic_1
chr10	21860001	21880000	20000	*	Atlantic	HWS61_Balsfjord_Atlantic_1
chr10	22780001	22860000	80000	*	Atlantic	HWS61_Balsfjord_Atlantic_1
chr10	23260001	23540000	280000	*	Atlantic	HWS61_Balsfjord_Atlantic_1
chr10	23600001	23700000	100000	*	Atlantic	HWS61_Balsfjord_Atlantic_1
chr10	24680001	24720000	40000	*	Atlantic	HWS61_Balsfjord_Atlantic_1
chr10	24820001	24940000	120000	*	Atlantic	HWS61_Balsfjord_Atlantic_1
chr10	25060001	25080000	20000	*	Atlantic	HWS61_Balsfjord_Atlantic_1
chr10	26360001	26400000	40000	*	Atlantic	HWS61_Balsfjord_Atlantic_1
chr10	27020001	27040000	20000	*	Atlantic	HWS61_Balsfjord_Atlantic_1
chr11	2700001	2720000	20000	*	Atlantic	HWS61_Balsfjord_Atlantic_1
chr11	2940001	2960000	20000	*	Atlantic	HWS61_Balsfjord_Atlantic_1
chr11	3020001	3100000	80000	*	Atlantic	HWS61_Balsfjord_Atlantic_1
chr11	3220001	3240000	20000	*	Atlantic	HWS61_Balsfjord_Atlantic_1
chr11	3420001	3480000	60000	*	Atlantic	HWS61_Balsfjord_Atlantic_1
chr11	3620001	3640000	20000	*	Atlantic	HWS61_Balsfjord_Atlantic_1
chr11	3780001	3820000	40000	*	Atlantic	HWS61_Balsfjord_Atlantic_1
chr11	3900001	3960000	60000	*	Atlantic	HWS61_Balsfjord_Atlantic_1
chr11	7160001	7220000	60000	*	Atlantic	HWS61_Balsfjord_Atlantic_1
chr11	8560001	8580000	20000	*	Atlantic	HWS61_Balsfjord_Atlantic_1
chr11	9520001	9540000	20000	*	Atlantic	HWS61_Balsfjord_Atlantic_1
chr11	9680001	9700000	20000	*	Atlantic	HWS61_Balsfjord_Atlantic_1
chr11	9800001	9820000	20000	*	Atlantic	HWS61_Balsfjord_Atlantic_1
chr11	9880001	9900000	20000	*	Atlantic	HWS61_Balsfjord_Atlantic_1
chr11	10060001	10100000	40000	*	Atlantic	HWS61_Balsfjord_Atlantic_1
chr11	10180001	10200000	20000	*	Atlantic	HWS61_Balsfjord_Atlantic_1
chr11	10320001	10340000	20000	*	Atlantic	HWS61_Balsfjord_Atlantic_1
chr11	11600001	11620000	20000	*	Atlantic	HWS61_Balsfjord_Atlantic_1
chr11	11700001	11800000	100000	*	Atlantic	HWS61_Balsfjord_Atlantic_1
chr11	11900001	12040000	140000	*	Atlantic	HWS61_Balsfjord_Atlantic_1
chr11	12340001	12500000	160000	*	Atlantic	HWS61_Balsfjord_Atlantic_1
chr11	12600001	12700000	100000	*	Atlantic	HWS61_Balsfjord_Atlantic_1
chr11	13780001	13800000	20000	*	Atlantic	HWS61_Balsfjord_Atlantic_1
chr11	14140001	14200000	60000	*	Atlantic	HWS61_Balsfjord_Atlantic_1
chr11	16340001	16480000	140000	*	Atlantic	HWS61_Balsfjord_Atlantic_1
chr11	16540001	16640000	100000	*	Atlantic	HWS61_Balsfjord_Atlantic_1
chr11	16740001	16860000	120000	*	Atlantic	HWS61_Balsfjord_Atlantic_1
chr11	18420001	18440000	20000	*	Atlantic	HWS61_Balsfjord_Atlantic_1
chr11	18560001	18580000	20000	*	Atlantic	HWS61_Balsfjord_Atlantic_1
chr11	19260001	19280000	20000	*	Atlantic	HWS61_Balsfjord_Atlantic_1
chr11	19440001	19460000	20000	*	Atlantic	HWS61_Balsfjord_Atlantic_1
chr11	29980001	30000000	20000	*	Atlantic	HWS61_Balsfjord_Atlantic_1
chr12	80001	100000	20000	*	Atlantic	HWS61_Balsfjord_Atlantic_1
chr12	220001	260000	40000	*	Atlantic	HWS61_Balsfjord_Atlantic_1
chr12	320001	340000	20000	*	Atlantic	HWS61_Balsfjord_Atlantic_1
chr12	1520001	1540000	20000	*	Atlantic	HWS61_Balsfjord_Atlantic_1
chr12	2600001	2640000	40000	*	Atlantic	HWS61_Balsfjord_Atlantic_1
chr12	3680001	3700000	20000	*	Atlantic	HWS61_Balsfjord_Atlantic_1
chr12	3960001	4000000	40000	*	Atlantic	HWS61_Balsfjord_Atlantic_1
chr12	4200001	4220000	20000	*	Atlantic	HWS61_Balsfjord_Atlantic_1
chr12	4720001	4820000	100000	*	Atlantic	HWS61_Balsfjord_Atlantic_1
chr12	4920001	4940000	20000	*	Atlantic	HWS61_Balsfjord_Atlantic_1
chr12	5060001	5080000	20000	*	Atlantic	HWS61_Balsfjord_Atlantic_1
chr12	5480001	5580000	100000	*	Atlantic	HWS61_Balsfjord_Atlantic_1
chr12	5800001	6080000	280000	*	Atlantic	HWS61_Balsfjord_Atlantic_1
chr12	6220001	6320000	100000	*	Atlantic	HWS61_Balsfjord_Atlantic_1
chr12	6820001	6840000	20000	*	Atlantic	HWS61_Balsfjord_Atlantic_1
chr12	6960001	6980000	20000	*	Atlantic	HWS61_Balsfjord_Atlantic_1
chr12	7060001	7200000	140000	*	Atlantic	HWS61_Balsfjord_Atlantic_1
chr12	10020001	10040000	20000	*	Atlantic	HWS61_Balsfjord_Atlantic_1
chr12	10220001	10240000	20000	*	Atlantic	HWS61_Balsfjord_Atlantic_1
chr12	10540001	10960000	420000	*	Atlantic	HWS61_Balsfjord_Atlantic_1
chr12	11020001	11040000	20000	*	Atlantic	HWS61_Balsfjord_Atlantic_1
chr12	11100001	11180000	80000	*	Atlantic	HWS61_Balsfjord_Atlantic_1
chr12	11620001	11640000	20000	*	Atlantic	HWS61_Balsfjord_Atlantic_1
chr12	11700001	11880000	180000	*	Atlantic	HWS61_Balsfjord_Atlantic_1
chr12	12020001	12040000	20000	*	Atlantic	HWS61_Balsfjord_Atlantic_1
chr12	12120001	12160000	40000	*	Atlantic	HWS61_Balsfjord_Atlantic_1
chr12	13240001	13260000	20000	*	Atlantic	HWS61_Balsfjord_Atlantic_1
chr12	13320001	13400000	80000	*	Atlantic	HWS61_Balsfjord_Atlantic_1
chr12	17440001	17560000	120000	*	Atlantic	HWS61_Balsfjord_Atlantic_1
chr12	17640001	17700000	60000	*	Atlantic	HWS61_Balsfjord_Atlantic_1
chr12	25300001	25320000	20000	*	Atlantic	HWS61_Balsfjord_Atlantic_1
chr12	25440001	25600000	160000	*	Atlantic	HWS61_Balsfjord_Atlantic_1
chr13	120001	140000	20000	*	Atlantic	HWS61_Balsfjord_Atlantic_1
chr13	320001	340000	20000	*	Atlantic	HWS61_Balsfjord_Atlantic_1
chr13	620001	640000	20000	*	Atlantic	HWS61_Balsfjord_Atlantic_1
chr13	720001	800000	80000	*	Atlantic	HWS61_Balsfjord_Atlantic_1
chr13	900001	920000	20000	*	Atlantic	HWS61_Balsfjord_Atlantic_1
chr13	1180001	1200000	20000	*	Atlantic	HWS61_Balsfjord_Atlantic_1
chr13	1300001	1340000	40000	*	Atlantic	HWS61_Balsfjord_Atlantic_1
chr13	1400001	1460000	60000	*	Atlantic	HWS61_Balsfjord_Atlantic_1
chr13	1620001	1700000	80000	*	Atlantic	HWS61_Balsfjord_Atlantic_1
chr13	2020001	2080000	60000	*	Atlantic	HWS61_Balsfjord_Atlantic_1
chr13	2160001	2180000	20000	*	Atlantic	HWS61_Balsfjord_Atlantic_1
chr13	2240001	2280000	40000	*	Atlantic	HWS61_Balsfjord_Atlantic_1
chr13	2720001	2760000	40000	*	Atlantic	HWS61_Balsfjord_Atlantic_1
chr13	2820001	2880000	60000	*	Atlantic	HWS61_Balsfjord_Atlantic_1
chr13	6200001	6300000	100000	*	Atlantic	HWS61_Balsfjord_Atlantic_1
chr13	6940001	6960000	20000	*	Atlantic	HWS61_Balsfjord_Atlantic_1
chr13	7180001	7200000	20000	*	Atlantic	HWS61_Balsfjord_Atlantic_1
chr13	7400001	7580000	180000	*	Atlantic	HWS61_Balsfjord_Atlantic_1
chr13	8200001	8220000	20000	*	Atlantic	HWS61_Balsfjord_Atlantic_1
chr13	8580001	8600000	20000	*	Atlantic	HWS61_Balsfjord_Atlantic_1
chr13	8700001	8720000	20000	*	Atlantic	HWS61_Balsfjord_Atlantic_1
chr13	8960001	9020000	60000	*	Atlantic	HWS61_Balsfjord_Atlantic_1
chr13	9160001	9180000	20000	*	Atlantic	HWS61_Balsfjord_Atlantic_1
chr13	10200001	10500000	300000	*	Atlantic	HWS61_Balsfjord_Atlantic_1
chr13	10560001	10580000	20000	*	Atlantic	HWS61_Balsfjord_Atlantic_1
chr13	10780001	10860000	80000	*	Atlantic	HWS61_Balsfjord_Atlantic_1
chr13	11080001	11100000	20000	*	Atlantic	HWS61_Balsfjord_Atlantic_1
chr13	11220001	11260000	40000	*	Atlantic	HWS61_Balsfjord_Atlantic_1
chr13	12640001	12740000	100000	*	Atlantic	HWS61_Balsfjord_Atlantic_1
chr13	14660001	14680000	20000	*	Atlantic	HWS61_Balsfjord_Atlantic_1
chr13	16880001	16900000	20000	*	Atlantic	HWS61_Balsfjord_Atlantic_1
chr13	16980001	17000000	20000	*	Atlantic	HWS61_Balsfjord_Atlantic_1
chr13	17180001	17200000	20000	*	Atlantic	HWS61_Balsfjord_Atlantic_1
chr13	17540001	17560000	20000	*	Atlantic	HWS61_Balsfjord_Atlantic_1
chr13	20420001	20440000	20000	*	Atlantic	HWS61_Balsfjord_Atlantic_1
chr14	8400001	8420000	20000	*	Atlantic	HWS61_Balsfjord_Atlantic_1
chr14	12560001	12600000	40000	*	Atlantic	HWS61_Balsfjord_Atlantic_1
chr14	12720001	12980000	260000	*	Atlantic	HWS61_Balsfjord_Atlantic_1
chr14	13060001	13080000	20000	*	Atlantic	HWS61_Balsfjord_Atlantic_1
chr14	14060001	14080000	20000	*	Atlantic	HWS61_Balsfjord_Atlantic_1
chr14	15380001	15400000	20000	*	Atlantic	HWS61_Balsfjord_Atlantic_1
chr14	15500001	15600000	100000	*	Atlantic	HWS61_Balsfjord_Atlantic_1
chr14	15700001	15760000	60000	*	Atlantic	HWS61_Balsfjord_Atlantic_1
chr14	16340001	16460000	120000	*	Atlantic	HWS61_Balsfjord_Atlantic_1
chr14	16700001	16720000	20000	*	Atlantic	HWS61_Balsfjord_Atlantic_1
chr14	19260001	19280000	20000	*	Atlantic	HWS61_Balsfjord_Atlantic_1
chr14	19540001	19560000	20000	*	Atlantic	HWS61_Balsfjord_Atlantic_1
chr14	22520001	22600000	80000	*	Atlantic	HWS61_Balsfjord_Atlantic_1
chr14	23260001	23360000	100000	*	Atlantic	HWS61_Balsfjord_Atlantic_1
chr14	23760001	23780000	20000	*	Atlantic	HWS61_Balsfjord_Atlantic_1
chr14	27180001	27240000	60000	*	Atlantic	HWS61_Balsfjord_Atlantic_1
chr14	27580001	27600000	20000	*	Atlantic	HWS61_Balsfjord_Atlantic_1
chr14	27700001	27760000	60000	*	Atlantic	HWS61_Balsfjord_Atlantic_1
chr14	28200001	28220000	20000	*	Atlantic	HWS61_Balsfjord_Atlantic_1
chr14	28780001	29120000	340000	*	Atlantic	HWS61_Balsfjord_Atlantic_1
chr14	29200001	29240000	40000	*	Atlantic	HWS61_Balsfjord_Atlantic_1
chr15	1720001	1760000	40000	*	Atlantic	HWS61_Balsfjord_Atlantic_1
chr15	3380001	3420000	40000	*	Atlantic	HWS61_Balsfjord_Atlantic_1
chr15	3500001	3600000	100000	*	Atlantic	HWS61_Balsfjord_Atlantic_1
chr15	4100001	4240000	140000	*	Atlantic	HWS61_Balsfjord_Atlantic_1
chr15	4400001	4440000	40000	*	Atlantic	HWS61_Balsfjord_Atlantic_1
chr15	4540001	4600000	60000	*	Atlantic	HWS61_Balsfjord_Atlantic_1
chr15	4740001	4780000	40000	*	Atlantic	HWS61_Balsfjord_Atlantic_1
chr15	5220001	5240000	20000	*	Atlantic	HWS61_Balsfjord_Atlantic_1
chr15	5580001	5780000	200000	*	Atlantic	HWS61_Balsfjord_Atlantic_1
chr15	6320001	6340000	20000	*	Atlantic	HWS61_Balsfjord_Atlantic_1
chr15	8660001	8700000	40000	*	Atlantic	HWS61_Balsfjord_Atlantic_1
chr15	10580001	10600000	20000	*	Atlantic	HWS61_Balsfjord_Atlantic_1
chr15	15460001	15480000	20000	*	Atlantic	HWS61_Balsfjord_Atlantic_1
chr15	15540001	15720000	180000	*	Atlantic	HWS61_Balsfjord_Atlantic_1
chr15	15780001	15800000	20000	*	Atlantic	HWS61_Balsfjord_Atlantic_1
chr15	15860001	15920000	60000	*	Atlantic	HWS61_Balsfjord_Atlantic_1
chr15	16760001	16800000	40000	*	Atlantic	HWS61_Balsfjord_Atlantic_1
chr15	16960001	16980000	20000	*	Atlantic	HWS61_Balsfjord_Atlantic_1
chr15	17060001	17100000	40000	*	Atlantic	HWS61_Balsfjord_Atlantic_1
chr15	17800001	17820000	20000	*	Atlantic	HWS61_Balsfjord_Atlantic_1
chr15	27040001	27060000	20000	*	Atlantic	HWS61_Balsfjord_Atlantic_1
chr15	27580001	27600000	20000	*	Atlantic	HWS61_Balsfjord_Atlantic_1
chr16	11080001	11100000	20000	*	Atlantic	HWS61_Balsfjord_Atlantic_1
chr16	11460001	11480000	20000	*	Atlantic	HWS61_Balsfjord_Atlantic_1
chr16	12660001	12740000	80000	*	Atlantic	HWS61_Balsfjord_Atlantic_1
chr16	13260001	13300000	40000	*	Atlantic	HWS61_Balsfjord_Atlantic_1
chr16	13700001	13740000	40000	*	Atlantic	HWS61_Balsfjord_Atlantic_1
chr16	18580001	18920000	340000	*	Atlantic	HWS61_Balsfjord_Atlantic_1
chr16	22700001	22760000	60000	*	Atlantic	HWS61_Balsfjord_Atlantic_1
chr16	22980001	23020000	40000	*	Atlantic	HWS61_Balsfjord_Atlantic_1
chr16	23100001	23320000	220000	*	Atlantic	HWS61_Balsfjord_Atlantic_1
chr16	23380001	23400000	20000	*	Atlantic	HWS61_Balsfjord_Atlantic_1
chr16	23540001	23760000	220000	*	Atlantic	HWS61_Balsfjord_Atlantic_1
chr16	25600001	25620000	20000	*	Atlantic	HWS61_Balsfjord_Atlantic_1
chr16	26580001	26980000	400000	*	Atlantic	HWS61_Balsfjord_Atlantic_1
chr16	27080001	27360000	280000	*	Atlantic	HWS61_Balsfjord_Atlantic_1
chr16	27420001	27640000	220000	*	Atlantic	HWS61_Balsfjord_Atlantic_1
chr17	620001	640000	20000	*	Atlantic	HWS61_Balsfjord_Atlantic_1
chr17	960001	1120000	160000	*	Atlantic	HWS61_Balsfjord_Atlantic_1
chr17	1320001	1420000	100000	*	Atlantic	HWS61_Balsfjord_Atlantic_1
chr17	1720001	1740000	20000	*	Atlantic	HWS61_Balsfjord_Atlantic_1
chr17	1940001	1980000	40000	*	Atlantic	HWS61_Balsfjord_Atlantic_1
chr17	2880001	2900000	20000	*	Atlantic	HWS61_Balsfjord_Atlantic_1
chr17	3420001	3620000	200000	*	Atlantic	HWS61_Balsfjord_Atlantic_1
chr17	5400001	5420000	20000	*	Atlantic	HWS61_Balsfjord_Atlantic_1
chr17	5680001	6180000	500000	*	Atlantic	HWS61_Balsfjord_Atlantic_1
chr17	8840001	8960000	120000	*	Atlantic	HWS61_Balsfjord_Atlantic_1
chr17	9360001	9400000	40000	*	Atlantic	HWS61_Balsfjord_Atlantic_1
chr17	9540001	10180000	640000	*	Atlantic	HWS61_Balsfjord_Atlantic_1
chr17	10240001	10640000	400000	*	Atlantic	HWS61_Balsfjord_Atlantic_1
chr17	13560001	13760000	200000	*	Atlantic	HWS61_Balsfjord_Atlantic_1
chr17	13920001	14040000	120000	*	Atlantic	HWS61_Balsfjord_Atlantic_1
chr17	14160001	14200000	40000	*	Atlantic	HWS61_Balsfjord_Atlantic_1
chr17	14280001	14320000	40000	*	Atlantic	HWS61_Balsfjord_Atlantic_1
chr17	14440001	14700000	260000	*	Atlantic	HWS61_Balsfjord_Atlantic_1
chr17	16060001	16120000	60000	*	Atlantic	HWS61_Balsfjord_Atlantic_1
chr17	17640001	17660000	20000	*	Atlantic	HWS61_Balsfjord_Atlantic_1
chr18	10100001	10120000	20000	*	Atlantic	HWS61_Balsfjord_Atlantic_1
chr18	11360001	11420000	60000	*	Atlantic	HWS61_Balsfjord_Atlantic_1
chr18	11660001	11740000	80000	*	Atlantic	HWS61_Balsfjord_Atlantic_1
chr18	11900001	11920000	20000	*	Atlantic	HWS61_Balsfjord_Atlantic_1
chr18	12360001	12380000	20000	*	Atlantic	HWS61_Balsfjord_Atlantic_1
chr18	12500001	12600000	100000	*	Atlantic	HWS61_Balsfjord_Atlantic_1
chr18	12820001	12920000	100000	*	Atlantic	HWS61_Balsfjord_Atlantic_1
chr18	12980001	13020000	40000	*	Atlantic	HWS61_Balsfjord_Atlantic_1
chr18	14260001	14280000	20000	*	Atlantic	HWS61_Balsfjord_Atlantic_1
chr18	15240001	15320000	80000	*	Atlantic	HWS61_Balsfjord_Atlantic_1
chr18	21140001	21200000	60000	*	Atlantic	HWS61_Balsfjord_Atlantic_1
chr19	11380001	11400000	20000	*	Atlantic	HWS61_Balsfjord_Atlantic_1
chr19	11480001	11560000	80000	*	Atlantic	HWS61_Balsfjord_Atlantic_1
chr19	11900001	11920000	20000	*	Atlantic	HWS61_Balsfjord_Atlantic_1
chr19	12160001	12180000	20000	*	Atlantic	HWS61_Balsfjord_Atlantic_1
chr19	12800001	12860000	60000	*	Atlantic	HWS61_Balsfjord_Atlantic_1
chr19	13380001	13400000	20000	*	Atlantic	HWS61_Balsfjord_Atlantic_1
chr19	14040001	14060000	20000	*	Atlantic	HWS61_Balsfjord_Atlantic_1
chr19	15480001	15500000	20000	*	Atlantic	HWS61_Balsfjord_Atlantic_1
chr19	17480001	17700000	220000	*	Atlantic	HWS61_Balsfjord_Atlantic_1
chr19	19300001	19320000	20000	*	Atlantic	HWS61_Balsfjord_Atlantic_1
chr19	19380001	19420000	40000	*	Atlantic	HWS61_Balsfjord_Atlantic_1
chr19	19540001	19600000	60000	*	Atlantic	HWS61_Balsfjord_Atlantic_1
chr19	22400001	22420000	20000	*	Atlantic	HWS61_Balsfjord_Atlantic_1
chr19	23980001	24000000	20000	*	Atlantic	HWS61_Balsfjord_Atlantic_1
chr19	25200001	25220000	20000	*	Atlantic	HWS61_Balsfjord_Atlantic_1
chr19	25280001	25400000	120000	*	Atlantic	HWS61_Balsfjord_Atlantic_1
chr20	1120001	1140000	20000	*	Atlantic	HWS61_Balsfjord_Atlantic_1
chr20	9660001	9680000	20000	*	Atlantic	HWS61_Balsfjord_Atlantic_1
chr20	10600001	11080000	480000	*	Atlantic	HWS61_Balsfjord_Atlantic_1
chr20	11300001	11320000	20000	*	Atlantic	HWS61_Balsfjord_Atlantic_1
chr20	11380001	11600000	220000	*	Atlantic	HWS61_Balsfjord_Atlantic_1
chr20	11700001	11740000	40000	*	Atlantic	HWS61_Balsfjord_Atlantic_1
chr20	13240001	13420000	180000	*	Atlantic	HWS61_Balsfjord_Atlantic_1
chr20	13480001	13540000	60000	*	Atlantic	HWS61_Balsfjord_Atlantic_1
chr20	13620001	13640000	20000	*	Atlantic	HWS61_Balsfjord_Atlantic_1
chr20	13820001	13860000	40000	*	Atlantic	HWS61_Balsfjord_Atlantic_1
chr20	14400001	14420000	20000	*	Atlantic	HWS61_Balsfjord_Atlantic_1
chr20	14720001	14800000	80000	*	Atlantic	HWS61_Balsfjord_Atlantic_1
chr20	14980001	15080000	100000	*	Atlantic	HWS61_Balsfjord_Atlantic_1
chr20	15140001	15220000	80000	*	Atlantic	HWS61_Balsfjord_Atlantic_1
chr20	15640001	15860000	220000	*	Atlantic	HWS61_Balsfjord_Atlantic_1
chr20	15940001	16040000	100000	*	Atlantic	HWS61_Balsfjord_Atlantic_1
chr20	16200001	16300000	100000	*	Atlantic	HWS61_Balsfjord_Atlantic_1
chr20	17640001	17660000	20000	*	Atlantic	HWS61_Balsfjord_Atlantic_1
chr21	1420001	1440000	20000	*	Atlantic	HWS61_Balsfjord_Atlantic_1
chr21	1560001	1640000	80000	*	Atlantic	HWS61_Balsfjord_Atlantic_1
chr21	2840001	2920000	80000	*	Atlantic	HWS61_Balsfjord_Atlantic_1
chr21	4440001	4460000	20000	*	Atlantic	HWS61_Balsfjord_Atlantic_1
chr21	4640001	4660000	20000	*	Atlantic	HWS61_Balsfjord_Atlantic_1
chr21	4760001	4900000	140000	*	Atlantic	HWS61_Balsfjord_Atlantic_1
chr21	5080001	5120000	40000	*	Atlantic	HWS61_Balsfjord_Atlantic_1
chr21	5520001	5600000	80000	*	Atlantic	HWS61_Balsfjord_Atlantic_1
chr21	9620001	9700000	80000	*	Atlantic	HWS61_Balsfjord_Atlantic_1
chr21	11420001	11440000	20000	*	Atlantic	HWS61_Balsfjord_Atlantic_1
chr21	12380001	12480000	100000	*	Atlantic	HWS61_Balsfjord_Atlantic_1
chr21	12560001	12780000	220000	*	Atlantic	HWS61_Balsfjord_Atlantic_1
chr21	12860001	12880000	20000	*	Atlantic	HWS61_Balsfjord_Atlantic_1
chr21	13660001	13800000	140000	*	Atlantic	HWS61_Balsfjord_Atlantic_1
chr21	14240001	14260000	20000	*	Atlantic	HWS61_Balsfjord_Atlantic_1
chr21	17680001	17700000	20000	*	Atlantic	HWS61_Balsfjord_Atlantic_1
chr22	4980001	5000000	20000	*	Atlantic	HWS61_Balsfjord_Atlantic_1
chr22	6680001	6700000	20000	*	Atlantic	HWS61_Balsfjord_Atlantic_1
chr22	6780001	6880000	100000	*	Atlantic	HWS61_Balsfjord_Atlantic_1
chr22	6940001	6960000	20000	*	Atlantic	HWS61_Balsfjord_Atlantic_1
chr22	7040001	7120000	80000	*	Atlantic	HWS61_Balsfjord_Atlantic_1
chr22	7540001	7600000	60000	*	Atlantic	HWS61_Balsfjord_Atlantic_1
chr22	7840001	7880000	40000	*	Atlantic	HWS61_Balsfjord_Atlantic_1
chr22	8300001	8380000	80000	*	Atlantic	HWS61_Balsfjord_Atlantic_1
chr22	8520001	8540000	20000	*	Atlantic	HWS61_Balsfjord_Atlantic_1
chr22	8600001	8660000	60000	*	Atlantic	HWS61_Balsfjord_Atlantic_1
chr22	8940001	9000000	60000	*	Atlantic	HWS61_Balsfjord_Atlantic_1
chr22	9080001	9560000	480000	*	Atlantic	HWS61_Balsfjord_Atlantic_1
chr22	9640001	10360000	720000	*	Atlantic	HWS61_Balsfjord_Atlantic_1
chr22	10420001	11180000	760000	*	Atlantic	HWS61_Balsfjord_Atlantic_1
chr22	14700001	14800000	100000	*	Atlantic	HWS61_Balsfjord_Atlantic_1
chr22	14920001	15020000	100000	*	Atlantic	HWS61_Balsfjord_Atlantic_1
chr22	21880001	21900000	20000	*	Atlantic	HWS61_Balsfjord_Atlantic_1
chr23	320001	480000	160000	*	Atlantic	HWS61_Balsfjord_Atlantic_1
chr23	580001	660000	80000	*	Atlantic	HWS61_Balsfjord_Atlantic_1
chr23	800001	820000	20000	*	Atlantic	HWS61_Balsfjord_Atlantic_1
chr23	1260001	1280000	20000	*	Atlantic	HWS61_Balsfjord_Atlantic_1
chr23	1340001	1360000	20000	*	Atlantic	HWS61_Balsfjord_Atlantic_1
chr23	1440001	1460000	20000	*	Atlantic	HWS61_Balsfjord_Atlantic_1
chr23	2000001	2020000	20000	*	Atlantic	HWS61_Balsfjord_Atlantic_1
chr23	2160001	2200000	40000	*	Atlantic	HWS61_Balsfjord_Atlantic_1
chr23	2520001	2560000	40000	*	Atlantic	HWS61_Balsfjord_Atlantic_1
chr23	3160001	3220000	60000	*	Atlantic	HWS61_Balsfjord_Atlantic_1
chr23	4160001	4180000	20000	*	Atlantic	HWS61_Balsfjord_Atlantic_1
chr23	4280001	4300000	20000	*	Atlantic	HWS61_Balsfjord_Atlantic_1
chr23	4680001	4740000	60000	*	Atlantic	HWS61_Balsfjord_Atlantic_1
chr23	5260001	5300000	40000	*	Atlantic	HWS61_Balsfjord_Atlantic_1
chr23	5380001	5400000	20000	*	Atlantic	HWS61_Balsfjord_Atlantic_1
chr23	5880001	5960000	80000	*	Atlantic	HWS61_Balsfjord_Atlantic_1
chr23	7000001	7060000	60000	*	Atlantic	HWS61_Balsfjord_Atlantic_1
chr23	8020001	8120000	100000	*	Atlantic	HWS61_Balsfjord_Atlantic_1
chr23	8180001	8340000	160000	*	Atlantic	HWS61_Balsfjord_Atlantic_1
chr23	8600001	8760000	160000	*	Atlantic	HWS61_Balsfjord_Atlantic_1
chr23	9440001	9540000	100000	*	Atlantic	HWS61_Balsfjord_Atlantic_1
chr23	11380001	11400000	20000	*	Atlantic	HWS61_Balsfjord_Atlantic_1
chr23	11460001	11580000	120000	*	Atlantic	HWS61_Balsfjord_Atlantic_1
chr23	11700001	11740000	40000	*	Atlantic	HWS61_Balsfjord_Atlantic_1
chr23	11820001	11840000	20000	*	Atlantic	HWS61_Balsfjord_Atlantic_1
chr23	11940001	11960000	20000	*	Atlantic	HWS61_Balsfjord_Atlantic_1
chr23	14200001	14240000	40000	*	Atlantic	HWS61_Balsfjord_Atlantic_1
chr23	14320001	14340000	20000	*	Atlantic	HWS61_Balsfjord_Atlantic_1
chr24	620001	640000	20000	*	Atlantic	HWS61_Balsfjord_Atlantic_1
unplaced_scaffold23	160001	180000	20000	*	Atlantic	HWS61_Balsfjord_Atlantic_1
unplaced_scaffold27	160001	180000	20000	*	Atlantic	HWS61_Balsfjord_Atlantic_1
unplaced_scaffold38	80001	100000	20000	*	Atlantic	HWS61_Balsfjord_Atlantic_1
unplaced_scaffold93	60001	100000	40000	*	Atlantic	HWS61_Balsfjord_Atlantic_1
unplaced_scaffold139	1	20000	20000	*	Atlantic	HWS61_Balsfjord_Atlantic_1
unplaced_scaffold163	20001	40000	20000	*	Atlantic	HWS61_Balsfjord_Atlantic_1
unplaced_scaffold206	1	40000	40000	*	Atlantic	HWS61_Balsfjord_Atlantic_1
unplaced_scaffold238	1	20000	20000	*	Atlantic	HWS61_Balsfjord_Atlantic_1
unplaced_scaffold254	20001	40000	20000	*	Atlantic	HWS61_Balsfjord_Atlantic_1
unplaced_scaffold275	1	20000	20000	*	Atlantic	HWS61_Balsfjord_Atlantic_1
unplaced_scaffold303	1	20000	20000	*	Atlantic	HWS61_Balsfjord_Atlantic_1
unplaced_scaffold307	1	20000	20000	*	Atlantic	HWS61_Balsfjord_Atlantic_1
unplaced_scaffold336	1	20000	20000	*	Atlantic	HWS61_Balsfjord_Atlantic_1
unplaced_scaffold357	1	20000	20000	*	Atlantic	HWS61_Balsfjord_Atlantic_1
unplaced_scaffold363	20001	40000	20000	*	Atlantic	HWS61_Balsfjord_Atlantic_1
unplaced_scaffold364	1	40000	40000	*	Atlantic	HWS61_Balsfjord_Atlantic_1
unplaced_scaffold373	1	20000	20000	*	Atlantic	HWS61_Balsfjord_Atlantic_1
unplaced_scaffold392	20001	40000	20000	*	Atlantic	HWS61_Balsfjord_Atlantic_1
unplaced_scaffold397	20001	40000	20000	*	Atlantic	HWS61_Balsfjord_Atlantic_1
unplaced_scaffold402	1	20000	20000	*	Atlantic	HWS61_Balsfjord_Atlantic_1
unplaced_scaffold404	1	49932	49932	*	Atlantic	HWS61_Balsfjord_Atlantic_1
unplaced_scaffold410	1	20000	20000	*	Atlantic	HWS61_Balsfjord_Atlantic_1
unplaced_scaffold455	20001	40000	20000	*	Atlantic	HWS61_Balsfjord_Atlantic_1
chr1	9340001	9360000	20000	*	Atlantic	HWS61_Balsfjord_Atlantic_2
chr1	10340001	10420000	80000	*	Atlantic	HWS61_Balsfjord_Atlantic_2
chr1	10500001	10680000	180000	*	Atlantic	HWS61_Balsfjord_Atlantic_2
chr1	10780001	10800000	20000	*	Atlantic	HWS61_Balsfjord_Atlantic_2
chr1	10860001	10880000	20000	*	Atlantic	HWS61_Balsfjord_Atlantic_2
chr1	11000001	11020000	20000	*	Atlantic	HWS61_Balsfjord_Atlantic_2
chr1	11780001	11800000	20000	*	Atlantic	HWS61_Balsfjord_Atlantic_2
chr1	11860001	11960000	100000	*	Atlantic	HWS61_Balsfjord_Atlantic_2
chr1	12040001	12060000	20000	*	Atlantic	HWS61_Balsfjord_Atlantic_2
chr1	12780001	12800000	20000	*	Atlantic	HWS61_Balsfjord_Atlantic_2
chr1	17760001	17780000	20000	*	Atlantic	HWS61_Balsfjord_Atlantic_2
chr1	17860001	17940000	80000	*	Atlantic	HWS61_Balsfjord_Atlantic_2
chr1	18420001	18440000	20000	*	Atlantic	HWS61_Balsfjord_Atlantic_2
chr1	20400001	20420000	20000	*	Atlantic	HWS61_Balsfjord_Atlantic_2
chr1	20580001	20600000	20000	*	Atlantic	HWS61_Balsfjord_Atlantic_2
chr1	20680001	20760000	80000	*	Atlantic	HWS61_Balsfjord_Atlantic_2
chr1	20820001	20920000	100000	*	Atlantic	HWS61_Balsfjord_Atlantic_2
chr1	21020001	21040000	20000	*	Atlantic	HWS61_Balsfjord_Atlantic_2
chr1	21680001	21820000	140000	*	Atlantic	HWS61_Balsfjord_Atlantic_2
chr1	21940001	21960000	20000	*	Atlantic	HWS61_Balsfjord_Atlantic_2
chr1	22400001	22420000	20000	*	Atlantic	HWS61_Balsfjord_Atlantic_2
chr1	22640001	22660000	20000	*	Atlantic	HWS61_Balsfjord_Atlantic_2
chr1	22960001	22980000	20000	*	Atlantic	HWS61_Balsfjord_Atlantic_2
chr1	23100001	23120000	20000	*	Atlantic	HWS61_Balsfjord_Atlantic_2
chr1	23300001	23400000	100000	*	Atlantic	HWS61_Balsfjord_Atlantic_2
chr1	23460001	23600000	140000	*	Atlantic	HWS61_Balsfjord_Atlantic_2
chr1	23720001	23740000	20000	*	Atlantic	HWS61_Balsfjord_Atlantic_2
chr1	24040001	24060000	20000	*	Atlantic	HWS61_Balsfjord_Atlantic_2
chr1	24180001	24480000	300000	*	Atlantic	HWS61_Balsfjord_Atlantic_2
chr1	26080001	26100000	20000	*	Atlantic	HWS61_Balsfjord_Atlantic_2
chr1	26460001	26500000	40000	*	Atlantic	HWS61_Balsfjord_Atlantic_2
chr1	26560001	26640000	80000	*	Atlantic	HWS61_Balsfjord_Atlantic_2
chr1	27160001	27200000	40000	*	Atlantic	HWS61_Balsfjord_Atlantic_2
chr1	27340001	27360000	20000	*	Atlantic	HWS61_Balsfjord_Atlantic_2
chr1	28020001	28200000	180000	*	Atlantic	HWS61_Balsfjord_Atlantic_2
chr1	28340001	28420000	80000	*	Atlantic	HWS61_Balsfjord_Atlantic_2
chr1	28500001	28520000	20000	*	Atlantic	HWS61_Balsfjord_Atlantic_2
chr1	29780001	29860000	80000	*	Atlantic	HWS61_Balsfjord_Atlantic_2
chr1	31000001	31020000	20000	*	Atlantic	HWS61_Balsfjord_Atlantic_2
chr1	31620001	31640000	20000	*	Atlantic	HWS61_Balsfjord_Atlantic_2
chr2	21200001	21260000	60000	*	Atlantic	HWS61_Balsfjord_Atlantic_2
chr2	21360001	21400000	40000	*	Atlantic	HWS61_Balsfjord_Atlantic_2
chr2	23720001	23740000	20000	*	Atlantic	HWS61_Balsfjord_Atlantic_2
chr2	23840001	23860000	20000	*	Atlantic	HWS61_Balsfjord_Atlantic_2
chr2	23940001	23960000	20000	*	Atlantic	HWS61_Balsfjord_Atlantic_2
chr2	24820001	24840000	20000	*	Atlantic	HWS61_Balsfjord_Atlantic_2
chr2	26060001	26080000	20000	*	Atlantic	HWS61_Balsfjord_Atlantic_2
chr2	26240001	26260000	20000	*	Atlantic	HWS61_Balsfjord_Atlantic_2
chr2	26860001	26960000	100000	*	Atlantic	HWS61_Balsfjord_Atlantic_2
chr2	27100001	27120000	20000	*	Atlantic	HWS61_Balsfjord_Atlantic_2
chr3	10400001	10420000	20000	*	Atlantic	HWS61_Balsfjord_Atlantic_2
chr3	10920001	10940000	20000	*	Atlantic	HWS61_Balsfjord_Atlantic_2
chr3	11340001	11420000	80000	*	Atlantic	HWS61_Balsfjord_Atlantic_2
chr3	11580001	11620000	40000	*	Atlantic	HWS61_Balsfjord_Atlantic_2
chr3	11700001	11720000	20000	*	Atlantic	HWS61_Balsfjord_Atlantic_2
chr3	11900001	11920000	20000	*	Atlantic	HWS61_Balsfjord_Atlantic_2
chr3	11980001	12240000	260000	*	Atlantic	HWS61_Balsfjord_Atlantic_2
chr3	12380001	12460000	80000	*	Atlantic	HWS61_Balsfjord_Atlantic_2
chr3	12640001	12660000	20000	*	Atlantic	HWS61_Balsfjord_Atlantic_2
chr3	13200001	13240000	40000	*	Atlantic	HWS61_Balsfjord_Atlantic_2
chr3	13520001	13600000	80000	*	Atlantic	HWS61_Balsfjord_Atlantic_2
chr3	14040001	14060000	20000	*	Atlantic	HWS61_Balsfjord_Atlantic_2
chr3	14180001	14260000	80000	*	Atlantic	HWS61_Balsfjord_Atlantic_2
chr3	14700001	14720000	20000	*	Atlantic	HWS61_Balsfjord_Atlantic_2
chr3	14880001	14900000	20000	*	Atlantic	HWS61_Balsfjord_Atlantic_2
chr3	15240001	15300000	60000	*	Atlantic	HWS61_Balsfjord_Atlantic_2
chr3	15480001	15500000	20000	*	Atlantic	HWS61_Balsfjord_Atlantic_2
chr3	17960001	17980000	20000	*	Atlantic	HWS61_Balsfjord_Atlantic_2
chr3	21260001	21280000	20000	*	Atlantic	HWS61_Balsfjord_Atlantic_2
chr3	21600001	21620000	20000	*	Atlantic	HWS61_Balsfjord_Atlantic_2
chr3	21840001	21880000	40000	*	Atlantic	HWS61_Balsfjord_Atlantic_2
chr3	21940001	22080000	140000	*	Atlantic	HWS61_Balsfjord_Atlantic_2
chr3	22300001	22460000	160000	*	Atlantic	HWS61_Balsfjord_Atlantic_2
chr3	22560001	22580000	20000	*	Atlantic	HWS61_Balsfjord_Atlantic_2
chr3	22800001	22820000	20000	*	Atlantic	HWS61_Balsfjord_Atlantic_2
chr3	23640001	23660000	20000	*	Atlantic	HWS61_Balsfjord_Atlantic_2
chr3	23820001	23840000	20000	*	Atlantic	HWS61_Balsfjord_Atlantic_2
chr4	9740001	9780000	40000	*	Atlantic	HWS61_Balsfjord_Atlantic_2
chr4	12100001	12120000	20000	*	Atlantic	HWS61_Balsfjord_Atlantic_2
chr4	12560001	12600000	40000	*	Atlantic	HWS61_Balsfjord_Atlantic_2
chr4	13220001	13240000	20000	*	Atlantic	HWS61_Balsfjord_Atlantic_2
chr4	15160001	15180000	20000	*	Atlantic	HWS61_Balsfjord_Atlantic_2
chr4	17140001	17260000	120000	*	Atlantic	HWS61_Balsfjord_Atlantic_2
chr4	17560001	17580000	20000	*	Atlantic	HWS61_Balsfjord_Atlantic_2
chr4	18920001	19080000	160000	*	Atlantic	HWS61_Balsfjord_Atlantic_2
chr4	19320001	19380000	60000	*	Atlantic	HWS61_Balsfjord_Atlantic_2
chr4	19440001	19680000	240000	*	Atlantic	HWS61_Balsfjord_Atlantic_2
chr4	21380001	21400000	20000	*	Atlantic	HWS61_Balsfjord_Atlantic_2
chr4	21620001	21640000	20000	*	Atlantic	HWS61_Balsfjord_Atlantic_2
chr4	22020001	22040000	20000	*	Atlantic	HWS61_Balsfjord_Atlantic_2
chr4	22220001	22480000	260000	*	Atlantic	HWS61_Balsfjord_Atlantic_2
chr4	22560001	22740000	180000	*	Atlantic	HWS61_Balsfjord_Atlantic_2
chr4	22820001	23320000	500000	*	Atlantic	HWS61_Balsfjord_Atlantic_2
chr4	23440001	23560000	120000	*	Atlantic	HWS61_Balsfjord_Atlantic_2
chr4	23620001	23640000	20000	*	Atlantic	HWS61_Balsfjord_Atlantic_2
chr4	23800001	23820000	20000	*	Atlantic	HWS61_Balsfjord_Atlantic_2
chr4	23880001	23900000	20000	*	Atlantic	HWS61_Balsfjord_Atlantic_2
chr4	24000001	24260000	260000	*	Atlantic	HWS61_Balsfjord_Atlantic_2
chr4	24340001	24440000	100000	*	Atlantic	HWS61_Balsfjord_Atlantic_2
chr4	24540001	24660000	120000	*	Atlantic	HWS61_Balsfjord_Atlantic_2
chr4	25740001	25760000	20000	*	Atlantic	HWS61_Balsfjord_Atlantic_2
chr4	25920001	25960000	40000	*	Atlantic	HWS61_Balsfjord_Atlantic_2
chr4	26100001	26120000	20000	*	Atlantic	HWS61_Balsfjord_Atlantic_2
chr4	26180001	26320000	140000	*	Atlantic	HWS61_Balsfjord_Atlantic_2
chr4	26380001	26520000	140000	*	Atlantic	HWS61_Balsfjord_Atlantic_2
chr4	27900001	27940000	40000	*	Atlantic	HWS61_Balsfjord_Atlantic_2
chr4	28460001	28500000	40000	*	Atlantic	HWS61_Balsfjord_Atlantic_2
chr4	28780001	28840000	60000	*	Atlantic	HWS61_Balsfjord_Atlantic_2
chr4	29660001	29680000	20000	*	Atlantic	HWS61_Balsfjord_Atlantic_2
chr4	30120001	30180000	60000	*	Atlantic	HWS61_Balsfjord_Atlantic_2
chr4	30580001	30600000	20000	*	Atlantic	HWS61_Balsfjord_Atlantic_2
chr4	31940001	32000000	60000	*	Atlantic	HWS61_Balsfjord_Atlantic_2
chr5	1340001	1360000	20000	*	Atlantic	HWS61_Balsfjord_Atlantic_2
chr5	1520001	1580000	60000	*	Atlantic	HWS61_Balsfjord_Atlantic_2
chr5	1720001	1740000	20000	*	Atlantic	HWS61_Balsfjord_Atlantic_2
chr5	3240001	3260000	20000	*	Atlantic	HWS61_Balsfjord_Atlantic_2
chr5	4980001	5000000	20000	*	Atlantic	HWS61_Balsfjord_Atlantic_2
chr5	6460001	6480000	20000	*	Atlantic	HWS61_Balsfjord_Atlantic_2
chr5	6580001	6600000	20000	*	Atlantic	HWS61_Balsfjord_Atlantic_2
chr5	6740001	6780000	40000	*	Atlantic	HWS61_Balsfjord_Atlantic_2
chr5	7960001	8020000	60000	*	Atlantic	HWS61_Balsfjord_Atlantic_2
chr5	9340001	9440000	100000	*	Atlantic	HWS61_Balsfjord_Atlantic_2
chr5	10720001	10740000	20000	*	Atlantic	HWS61_Balsfjord_Atlantic_2
chr5	11040001	11080000	40000	*	Atlantic	HWS61_Balsfjord_Atlantic_2
chr5	11280001	11300000	20000	*	Atlantic	HWS61_Balsfjord_Atlantic_2
chr5	11420001	11440000	20000	*	Atlantic	HWS61_Balsfjord_Atlantic_2
chr5	11780001	11820000	40000	*	Atlantic	HWS61_Balsfjord_Atlantic_2
chr5	12160001	12180000	20000	*	Atlantic	HWS61_Balsfjord_Atlantic_2
chr5	12260001	12420000	160000	*	Atlantic	HWS61_Balsfjord_Atlantic_2
chr5	12520001	12920000	400000	*	Atlantic	HWS61_Balsfjord_Atlantic_2
chr5	13880001	13980000	100000	*	Atlantic	HWS61_Balsfjord_Atlantic_2
chr5	14080001	14100000	20000	*	Atlantic	HWS61_Balsfjord_Atlantic_2
chr5	14340001	14360000	20000	*	Atlantic	HWS61_Balsfjord_Atlantic_2
chr5	14820001	14840000	20000	*	Atlantic	HWS61_Balsfjord_Atlantic_2
chr5	14940001	14960000	20000	*	Atlantic	HWS61_Balsfjord_Atlantic_2
chr5	15740001	15800000	60000	*	Atlantic	HWS61_Balsfjord_Atlantic_2
chr5	15860001	15940000	80000	*	Atlantic	HWS61_Balsfjord_Atlantic_2
chr5	16000001	16040000	40000	*	Atlantic	HWS61_Balsfjord_Atlantic_2
chr5	16140001	16240000	100000	*	Atlantic	HWS61_Balsfjord_Atlantic_2
chr5	16300001	16340000	40000	*	Atlantic	HWS61_Balsfjord_Atlantic_2
chr5	16600001	16640000	40000	*	Atlantic	HWS61_Balsfjord_Atlantic_2
chr5	16700001	16840000	140000	*	Atlantic	HWS61_Balsfjord_Atlantic_2
chr5	16960001	16980000	20000	*	Atlantic	HWS61_Balsfjord_Atlantic_2
chr5	17080001	17100000	20000	*	Atlantic	HWS61_Balsfjord_Atlantic_2
chr5	20220001	20240000	20000	*	Atlantic	HWS61_Balsfjord_Atlantic_2
chr5	21020001	21060000	40000	*	Atlantic	HWS61_Balsfjord_Atlantic_2
chr5	21800001	21820000	20000	*	Atlantic	HWS61_Balsfjord_Atlantic_2
chr5	21900001	21920000	20000	*	Atlantic	HWS61_Balsfjord_Atlantic_2
chr5	22960001	22980000	20000	*	Atlantic	HWS61_Balsfjord_Atlantic_2
chr6	1360001	1400000	40000	*	Atlantic	HWS61_Balsfjord_Atlantic_2
chr6	8840001	8860000	20000	*	Atlantic	HWS61_Balsfjord_Atlantic_2
chr6	11840001	11920000	80000	*	Atlantic	HWS61_Balsfjord_Atlantic_2
chr6	13840001	13860000	20000	*	Atlantic	HWS61_Balsfjord_Atlantic_2
chr6	13920001	15000000	1080000	*	Atlantic	HWS61_Balsfjord_Atlantic_2
chr6	15120001	15860000	740000	*	Atlantic	HWS61_Balsfjord_Atlantic_2
chr6	15920001	16420000	500000	*	Atlantic	HWS61_Balsfjord_Atlantic_2
chr6	16500001	16560000	60000	*	Atlantic	HWS61_Balsfjord_Atlantic_2
chr6	16620001	16820000	200000	*	Atlantic	HWS61_Balsfjord_Atlantic_2
chr6	16980001	17020000	40000	*	Atlantic	HWS61_Balsfjord_Atlantic_2
chr6	17160001	17340000	180000	*	Atlantic	HWS61_Balsfjord_Atlantic_2
chr6	17420001	17440000	20000	*	Atlantic	HWS61_Balsfjord_Atlantic_2
chr6	17760001	17800000	40000	*	Atlantic	HWS61_Balsfjord_Atlantic_2
chr6	18100001	18320000	220000	*	Atlantic	HWS61_Balsfjord_Atlantic_2
chr6	18680001	19060000	380000	*	Atlantic	HWS61_Balsfjord_Atlantic_2
chr6	19120001	19200000	80000	*	Atlantic	HWS61_Balsfjord_Atlantic_2
chr6	19280001	19300000	20000	*	Atlantic	HWS61_Balsfjord_Atlantic_2
chr6	19360001	19380000	20000	*	Atlantic	HWS61_Balsfjord_Atlantic_2
chr6	19440001	19460000	20000	*	Atlantic	HWS61_Balsfjord_Atlantic_2
chr6	19540001	19580000	40000	*	Atlantic	HWS61_Balsfjord_Atlantic_2
chr6	19660001	19700000	40000	*	Atlantic	HWS61_Balsfjord_Atlantic_2
chr6	19780001	19800000	20000	*	Atlantic	HWS61_Balsfjord_Atlantic_2
chr6	19900001	19920000	20000	*	Atlantic	HWS61_Balsfjord_Atlantic_2
chr6	20900001	20920000	20000	*	Atlantic	HWS61_Balsfjord_Atlantic_2
chr6	20980001	21000000	20000	*	Atlantic	HWS61_Balsfjord_Atlantic_2
chr6	21500001	21520000	20000	*	Atlantic	HWS61_Balsfjord_Atlantic_2
chr6	22060001	22080000	20000	*	Atlantic	HWS61_Balsfjord_Atlantic_2
chr6	22160001	22180000	20000	*	Atlantic	HWS61_Balsfjord_Atlantic_2
chr6	22300001	22680000	380000	*	Atlantic	HWS61_Balsfjord_Atlantic_2
chr6	22800001	22820000	20000	*	Atlantic	HWS61_Balsfjord_Atlantic_2
chr6	22900001	22920000	20000	*	Atlantic	HWS61_Balsfjord_Atlantic_2
chr6	23000001	23040000	40000	*	Atlantic	HWS61_Balsfjord_Atlantic_2
chr6	23100001	23120000	20000	*	Atlantic	HWS61_Balsfjord_Atlantic_2
chr6	23280001	23340000	60000	*	Atlantic	HWS61_Balsfjord_Atlantic_2
chr6	23460001	23480000	20000	*	Atlantic	HWS61_Balsfjord_Atlantic_2
chr6	23540001	23560000	20000	*	Atlantic	HWS61_Balsfjord_Atlantic_2
chr6	23960001	23980000	20000	*	Atlantic	HWS61_Balsfjord_Atlantic_2
chr6	24260001	24280000	20000	*	Atlantic	HWS61_Balsfjord_Atlantic_2
chr6	24400001	24480000	80000	*	Atlantic	HWS61_Balsfjord_Atlantic_2
chr6	24620001	24640000	20000	*	Atlantic	HWS61_Balsfjord_Atlantic_2
chr6	24780001	24820000	40000	*	Atlantic	HWS61_Balsfjord_Atlantic_2
chr6	30680001	30720000	40000	*	Atlantic	HWS61_Balsfjord_Atlantic_2
chr7	120001	140000	20000	*	Atlantic	HWS61_Balsfjord_Atlantic_2
chr7	1640001	1660000	20000	*	Atlantic	HWS61_Balsfjord_Atlantic_2
chr7	3760001	3840000	80000	*	Atlantic	HWS61_Balsfjord_Atlantic_2
chr7	3960001	4160000	200000	*	Atlantic	HWS61_Balsfjord_Atlantic_2
chr7	4960001	4980000	20000	*	Atlantic	HWS61_Balsfjord_Atlantic_2
chr7	6000001	6040000	40000	*	Atlantic	HWS61_Balsfjord_Atlantic_2
chr7	6240001	6340000	100000	*	Atlantic	HWS61_Balsfjord_Atlantic_2
chr7	6420001	6440000	20000	*	Atlantic	HWS61_Balsfjord_Atlantic_2
chr7	7160001	7200000	40000	*	Atlantic	HWS61_Balsfjord_Atlantic_2
chr7	7780001	7800000	20000	*	Atlantic	HWS61_Balsfjord_Atlantic_2
chr7	7980001	8040000	60000	*	Atlantic	HWS61_Balsfjord_Atlantic_2
chr7	8480001	8500000	20000	*	Atlantic	HWS61_Balsfjord_Atlantic_2
chr7	8660001	8700000	40000	*	Atlantic	HWS61_Balsfjord_Atlantic_2
chr7	11280001	11300000	20000	*	Atlantic	HWS61_Balsfjord_Atlantic_2
chr7	11520001	11540000	20000	*	Atlantic	HWS61_Balsfjord_Atlantic_2
chr7	11820001	11960000	140000	*	Atlantic	HWS61_Balsfjord_Atlantic_2
chr7	13180001	13220000	40000	*	Atlantic	HWS61_Balsfjord_Atlantic_2
chr7	13980001	14060000	80000	*	Atlantic	HWS61_Balsfjord_Atlantic_2
chr7	14140001	14340000	200000	*	Atlantic	HWS61_Balsfjord_Atlantic_2
chr7	15020001	15080000	60000	*	Atlantic	HWS61_Balsfjord_Atlantic_2
chr7	15140001	15220000	80000	*	Atlantic	HWS61_Balsfjord_Atlantic_2
chr7	15360001	15380000	20000	*	Atlantic	HWS61_Balsfjord_Atlantic_2
chr7	16480001	16520000	40000	*	Atlantic	HWS61_Balsfjord_Atlantic_2
chr7	16660001	16700000	40000	*	Atlantic	HWS61_Balsfjord_Atlantic_2
chr7	17180001	17200000	20000	*	Atlantic	HWS61_Balsfjord_Atlantic_2
chr7	30780001	30800000	20000	*	Atlantic	HWS61_Balsfjord_Atlantic_2
chr8	580001	600000	20000	*	Atlantic	HWS61_Balsfjord_Atlantic_2
chr8	760001	780000	20000	*	Atlantic	HWS61_Balsfjord_Atlantic_2
chr8	1060001	1080000	20000	*	Atlantic	HWS61_Balsfjord_Atlantic_2
chr8	1580001	1600000	20000	*	Atlantic	HWS61_Balsfjord_Atlantic_2
chr8	1660001	1680000	20000	*	Atlantic	HWS61_Balsfjord_Atlantic_2
chr8	2820001	2960000	140000	*	Atlantic	HWS61_Balsfjord_Atlantic_2
chr8	3060001	3160000	100000	*	Atlantic	HWS61_Balsfjord_Atlantic_2
chr8	3280001	3300000	20000	*	Atlantic	HWS61_Balsfjord_Atlantic_2
chr8	3640001	3820000	180000	*	Atlantic	HWS61_Balsfjord_Atlantic_2
chr8	6860001	7080000	220000	*	Atlantic	HWS61_Balsfjord_Atlantic_2
chr8	7140001	7260000	120000	*	Atlantic	HWS61_Balsfjord_Atlantic_2
chr8	9140001	9160000	20000	*	Atlantic	HWS61_Balsfjord_Atlantic_2
chr8	11260001	11280000	20000	*	Atlantic	HWS61_Balsfjord_Atlantic_2
chr8	12480001	12500000	20000	*	Atlantic	HWS61_Balsfjord_Atlantic_2
chr8	12700001	12720000	20000	*	Atlantic	HWS61_Balsfjord_Atlantic_2
chr8	13380001	13400000	20000	*	Atlantic	HWS61_Balsfjord_Atlantic_2
chr8	13480001	13560000	80000	*	Atlantic	HWS61_Balsfjord_Atlantic_2
chr8	13640001	13660000	20000	*	Atlantic	HWS61_Balsfjord_Atlantic_2
chr8	13900001	13920000	20000	*	Atlantic	HWS61_Balsfjord_Atlantic_2
chr8	13980001	14020000	40000	*	Atlantic	HWS61_Balsfjord_Atlantic_2
chr8	14500001	14540000	40000	*	Atlantic	HWS61_Balsfjord_Atlantic_2
chr8	15440001	15460000	20000	*	Atlantic	HWS61_Balsfjord_Atlantic_2
chr8	15700001	15740000	40000	*	Atlantic	HWS61_Balsfjord_Atlantic_2
chr8	15900001	15940000	40000	*	Atlantic	HWS61_Balsfjord_Atlantic_2
chr8	16120001	16220000	100000	*	Atlantic	HWS61_Balsfjord_Atlantic_2
chr8	16320001	16420000	100000	*	Atlantic	HWS61_Balsfjord_Atlantic_2
chr8	16580001	16600000	20000	*	Atlantic	HWS61_Balsfjord_Atlantic_2
chr8	16720001	16840000	120000	*	Atlantic	HWS61_Balsfjord_Atlantic_2
chr8	17380001	17400000	20000	*	Atlantic	HWS61_Balsfjord_Atlantic_2
chr8	17580001	17600000	20000	*	Atlantic	HWS61_Balsfjord_Atlantic_2
chr8	21600001	21620000	20000	*	Atlantic	HWS61_Balsfjord_Atlantic_2
chr9	1060001	1080000	20000	*	Atlantic	HWS61_Balsfjord_Atlantic_2
chr9	1800001	1880000	80000	*	Atlantic	HWS61_Balsfjord_Atlantic_2
chr9	2920001	2960000	40000	*	Atlantic	HWS61_Balsfjord_Atlantic_2
chr9	4100001	4120000	20000	*	Atlantic	HWS61_Balsfjord_Atlantic_2
chr9	6640001	6660000	20000	*	Atlantic	HWS61_Balsfjord_Atlantic_2
chr9	10560001	10620000	60000	*	Atlantic	HWS61_Balsfjord_Atlantic_2
chr9	11760001	11900000	140000	*	Atlantic	HWS61_Balsfjord_Atlantic_2
chr9	12020001	12040000	20000	*	Atlantic	HWS61_Balsfjord_Atlantic_2
chr9	14020001	14160000	140000	*	Atlantic	HWS61_Balsfjord_Atlantic_2
chr9	14540001	14740000	200000	*	Atlantic	HWS61_Balsfjord_Atlantic_2
chr9	14820001	14860000	40000	*	Atlantic	HWS61_Balsfjord_Atlantic_2
chr9	16300001	16340000	40000	*	Atlantic	HWS61_Balsfjord_Atlantic_2
chr9	21320001	21340000	20000	*	Atlantic	HWS61_Balsfjord_Atlantic_2
chr9	22060001	22080000	20000	*	Atlantic	HWS61_Balsfjord_Atlantic_2
chr10	9680001	9760000	80000	*	Atlantic	HWS61_Balsfjord_Atlantic_2
chr10	9840001	10020000	180000	*	Atlantic	HWS61_Balsfjord_Atlantic_2
chr10	10120001	10320000	200000	*	Atlantic	HWS61_Balsfjord_Atlantic_2
chr10	11260001	11360000	100000	*	Atlantic	HWS61_Balsfjord_Atlantic_2
chr10	11520001	11720000	200000	*	Atlantic	HWS61_Balsfjord_Atlantic_2
chr10	11840001	11860000	20000	*	Atlantic	HWS61_Balsfjord_Atlantic_2
chr10	12000001	12020000	20000	*	Atlantic	HWS61_Balsfjord_Atlantic_2
chr10	12280001	12300000	20000	*	Atlantic	HWS61_Balsfjord_Atlantic_2
chr10	12380001	12460000	80000	*	Atlantic	HWS61_Balsfjord_Atlantic_2
chr10	12760001	12800000	40000	*	Atlantic	HWS61_Balsfjord_Atlantic_2
chr10	12880001	12900000	20000	*	Atlantic	HWS61_Balsfjord_Atlantic_2
chr10	13540001	13560000	20000	*	Atlantic	HWS61_Balsfjord_Atlantic_2
chr10	13700001	13720000	20000	*	Atlantic	HWS61_Balsfjord_Atlantic_2
chr10	14000001	14020000	20000	*	Atlantic	HWS61_Balsfjord_Atlantic_2
chr10	14240001	14320000	80000	*	Atlantic	HWS61_Balsfjord_Atlantic_2
chr10	15440001	15460000	20000	*	Atlantic	HWS61_Balsfjord_Atlantic_2
chr10	15700001	15720000	20000	*	Atlantic	HWS61_Balsfjord_Atlantic_2
chr10	17260001	17280000	20000	*	Atlantic	HWS61_Balsfjord_Atlantic_2
chr10	17360001	17380000	20000	*	Atlantic	HWS61_Balsfjord_Atlantic_2
chr10	17520001	17620000	100000	*	Atlantic	HWS61_Balsfjord_Atlantic_2
chr10	17720001	17740000	20000	*	Atlantic	HWS61_Balsfjord_Atlantic_2
chr10	17800001	17820000	20000	*	Atlantic	HWS61_Balsfjord_Atlantic_2
chr10	18200001	18220000	20000	*	Atlantic	HWS61_Balsfjord_Atlantic_2
chr10	18280001	18300000	20000	*	Atlantic	HWS61_Balsfjord_Atlantic_2
chr10	18400001	18420000	20000	*	Atlantic	HWS61_Balsfjord_Atlantic_2
chr10	18640001	18660000	20000	*	Atlantic	HWS61_Balsfjord_Atlantic_2
chr10	20100001	20260000	160000	*	Atlantic	HWS61_Balsfjord_Atlantic_2
chr10	21920001	21940000	20000	*	Atlantic	HWS61_Balsfjord_Atlantic_2
chr10	22780001	22800000	20000	*	Atlantic	HWS61_Balsfjord_Atlantic_2
chr10	22880001	22900000	20000	*	Atlantic	HWS61_Balsfjord_Atlantic_2
chr10	23060001	23080000	20000	*	Atlantic	HWS61_Balsfjord_Atlantic_2
chr10	23260001	23540000	280000	*	Atlantic	HWS61_Balsfjord_Atlantic_2
chr10	23600001	23720000	120000	*	Atlantic	HWS61_Balsfjord_Atlantic_2
chr10	24380001	24460000	80000	*	Atlantic	HWS61_Balsfjord_Atlantic_2
chr10	24520001	24620000	100000	*	Atlantic	HWS61_Balsfjord_Atlantic_2
chr10	24760001	24780000	20000	*	Atlantic	HWS61_Balsfjord_Atlantic_2
chr10	25520001	25540000	20000	*	Atlantic	HWS61_Balsfjord_Atlantic_2
chr10	27940001	27960000	20000	*	Atlantic	HWS61_Balsfjord_Atlantic_2
chr11	2740001	2760000	20000	*	Atlantic	HWS61_Balsfjord_Atlantic_2
chr11	3060001	3080000	20000	*	Atlantic	HWS61_Balsfjord_Atlantic_2
chr11	3420001	3460000	40000	*	Atlantic	HWS61_Balsfjord_Atlantic_2
chr11	3560001	3600000	40000	*	Atlantic	HWS61_Balsfjord_Atlantic_2
chr11	3680001	3740000	60000	*	Atlantic	HWS61_Balsfjord_Atlantic_2
chr11	3860001	3880000	20000	*	Atlantic	HWS61_Balsfjord_Atlantic_2
chr11	8800001	8820000	20000	*	Atlantic	HWS61_Balsfjord_Atlantic_2
chr11	9460001	9520000	60000	*	Atlantic	HWS61_Balsfjord_Atlantic_2
chr11	9620001	9660000	40000	*	Atlantic	HWS61_Balsfjord_Atlantic_2
chr11	9720001	9740000	20000	*	Atlantic	HWS61_Balsfjord_Atlantic_2
chr11	9960001	9980000	20000	*	Atlantic	HWS61_Balsfjord_Atlantic_2
chr11	10120001	10140000	20000	*	Atlantic	HWS61_Balsfjord_Atlantic_2
chr11	10220001	10280000	60000	*	Atlantic	HWS61_Balsfjord_Atlantic_2
chr11	10400001	10460000	60000	*	Atlantic	HWS61_Balsfjord_Atlantic_2
chr11	11480001	11620000	140000	*	Atlantic	HWS61_Balsfjord_Atlantic_2
chr11	11700001	11800000	100000	*	Atlantic	HWS61_Balsfjord_Atlantic_2
chr11	12060001	12080000	20000	*	Atlantic	HWS61_Balsfjord_Atlantic_2
chr11	12160001	12320000	160000	*	Atlantic	HWS61_Balsfjord_Atlantic_2
chr11	12620001	12640000	20000	*	Atlantic	HWS61_Balsfjord_Atlantic_2
chr11	12900001	12920000	20000	*	Atlantic	HWS61_Balsfjord_Atlantic_2
chr11	13080001	13120000	40000	*	Atlantic	HWS61_Balsfjord_Atlantic_2
chr11	13860001	14140000	280000	*	Atlantic	HWS61_Balsfjord_Atlantic_2
chr11	16360001	16640000	280000	*	Atlantic	HWS61_Balsfjord_Atlantic_2
chr11	16700001	16840000	140000	*	Atlantic	HWS61_Balsfjord_Atlantic_2
chr11	17000001	17020000	20000	*	Atlantic	HWS61_Balsfjord_Atlantic_2
chr11	19520001	19540000	20000	*	Atlantic	HWS61_Balsfjord_Atlantic_2
chr11	29980001	30000000	20000	*	Atlantic	HWS61_Balsfjord_Atlantic_2
chr12	140001	200000	60000	*	Atlantic	HWS61_Balsfjord_Atlantic_2
chr12	780001	800000	20000	*	Atlantic	HWS61_Balsfjord_Atlantic_2
chr12	940001	960000	20000	*	Atlantic	HWS61_Balsfjord_Atlantic_2
chr12	1240001	1300000	60000	*	Atlantic	HWS61_Balsfjord_Atlantic_2
chr12	2620001	2640000	20000	*	Atlantic	HWS61_Balsfjord_Atlantic_2
chr12	3720001	3740000	20000	*	Atlantic	HWS61_Balsfjord_Atlantic_2
chr12	4200001	4220000	20000	*	Atlantic	HWS61_Balsfjord_Atlantic_2
chr12	4660001	4680000	20000	*	Atlantic	HWS61_Balsfjord_Atlantic_2
chr12	4740001	4820000	80000	*	Atlantic	HWS61_Balsfjord_Atlantic_2
chr12	5060001	5080000	20000	*	Atlantic	HWS61_Balsfjord_Atlantic_2
chr12	5200001	5220000	20000	*	Atlantic	HWS61_Balsfjord_Atlantic_2
chr12	5280001	5300000	20000	*	Atlantic	HWS61_Balsfjord_Atlantic_2
chr12	5440001	5580000	140000	*	Atlantic	HWS61_Balsfjord_Atlantic_2
chr12	5800001	6140000	340000	*	Atlantic	HWS61_Balsfjord_Atlantic_2
chr12	6600001	6620000	20000	*	Atlantic	HWS61_Balsfjord_Atlantic_2
chr12	6900001	6920000	20000	*	Atlantic	HWS61_Balsfjord_Atlantic_2
chr12	7120001	7200000	80000	*	Atlantic	HWS61_Balsfjord_Atlantic_2
chr12	7300001	7320000	20000	*	Atlantic	HWS61_Balsfjord_Atlantic_2
chr12	7540001	7560000	20000	*	Atlantic	HWS61_Balsfjord_Atlantic_2
chr12	10540001	10880000	340000	*	Atlantic	HWS61_Balsfjord_Atlantic_2
chr12	10980001	11000000	20000	*	Atlantic	HWS61_Balsfjord_Atlantic_2
chr12	11060001	11080000	20000	*	Atlantic	HWS61_Balsfjord_Atlantic_2
chr12	11560001	11580000	20000	*	Atlantic	HWS61_Balsfjord_Atlantic_2
chr12	11720001	11880000	160000	*	Atlantic	HWS61_Balsfjord_Atlantic_2
chr12	12540001	12580000	40000	*	Atlantic	HWS61_Balsfjord_Atlantic_2
chr12	13160001	13180000	20000	*	Atlantic	HWS61_Balsfjord_Atlantic_2
chr12	17420001	17520000	100000	*	Atlantic	HWS61_Balsfjord_Atlantic_2
chr12	17740001	17780000	40000	*	Atlantic	HWS61_Balsfjord_Atlantic_2
chr12	18660001	18680000	20000	*	Atlantic	HWS61_Balsfjord_Atlantic_2
chr12	19840001	19860000	20000	*	Atlantic	HWS61_Balsfjord_Atlantic_2
chr12	20660001	20680000	20000	*	Atlantic	HWS61_Balsfjord_Atlantic_2
chr12	20780001	20800000	20000	*	Atlantic	HWS61_Balsfjord_Atlantic_2
chr12	21160001	21180000	20000	*	Atlantic	HWS61_Balsfjord_Atlantic_2
chr13	720001	820000	100000	*	Atlantic	HWS61_Balsfjord_Atlantic_2
chr13	1140001	1220000	80000	*	Atlantic	HWS61_Balsfjord_Atlantic_2
chr13	1320001	1340000	20000	*	Atlantic	HWS61_Balsfjord_Atlantic_2
chr13	1420001	1440000	20000	*	Atlantic	HWS61_Balsfjord_Atlantic_2
chr13	1980001	2060000	80000	*	Atlantic	HWS61_Balsfjord_Atlantic_2
chr13	2140001	2180000	40000	*	Atlantic	HWS61_Balsfjord_Atlantic_2
chr13	2240001	2320000	80000	*	Atlantic	HWS61_Balsfjord_Atlantic_2
chr13	2840001	2940000	100000	*	Atlantic	HWS61_Balsfjord_Atlantic_2
chr13	3100001	3200000	100000	*	Atlantic	HWS61_Balsfjord_Atlantic_2
chr13	4260001	4280000	20000	*	Atlantic	HWS61_Balsfjord_Atlantic_2
chr13	5780001	5800000	20000	*	Atlantic	HWS61_Balsfjord_Atlantic_2
chr13	6200001	6300000	100000	*	Atlantic	HWS61_Balsfjord_Atlantic_2
chr13	6860001	6880000	20000	*	Atlantic	HWS61_Balsfjord_Atlantic_2
chr13	7160001	7180000	20000	*	Atlantic	HWS61_Balsfjord_Atlantic_2
chr13	7400001	7600000	200000	*	Atlantic	HWS61_Balsfjord_Atlantic_2
chr13	8360001	8380000	20000	*	Atlantic	HWS61_Balsfjord_Atlantic_2
chr13	8480001	8560000	80000	*	Atlantic	HWS61_Balsfjord_Atlantic_2
chr13	9080001	9120000	40000	*	Atlantic	HWS61_Balsfjord_Atlantic_2
chr13	9180001	9220000	40000	*	Atlantic	HWS61_Balsfjord_Atlantic_2
chr13	10520001	10540000	20000	*	Atlantic	HWS61_Balsfjord_Atlantic_2
chr13	10640001	10720000	80000	*	Atlantic	HWS61_Balsfjord_Atlantic_2
chr13	10820001	10980000	160000	*	Atlantic	HWS61_Balsfjord_Atlantic_2
chr13	13660001	13680000	20000	*	Atlantic	HWS61_Balsfjord_Atlantic_2
chr13	16360001	16380000	20000	*	Atlantic	HWS61_Balsfjord_Atlantic_2
chr13	20020001	20040000	20000	*	Atlantic	HWS61_Balsfjord_Atlantic_2
chr13	20580001	20660000	80000	*	Atlantic	HWS61_Balsfjord_Atlantic_2
chr14	8400001	8420000	20000	*	Atlantic	HWS61_Balsfjord_Atlantic_2
chr14	11720001	11740000	20000	*	Atlantic	HWS61_Balsfjord_Atlantic_2
chr14	12620001	12640000	20000	*	Atlantic	HWS61_Balsfjord_Atlantic_2
chr14	12740001	12980000	240000	*	Atlantic	HWS61_Balsfjord_Atlantic_2
chr14	13100001	13160000	60000	*	Atlantic	HWS61_Balsfjord_Atlantic_2
chr14	14100001	14120000	20000	*	Atlantic	HWS61_Balsfjord_Atlantic_2
chr14	15500001	15600000	100000	*	Atlantic	HWS61_Balsfjord_Atlantic_2
chr14	16380001	16460000	80000	*	Atlantic	HWS61_Balsfjord_Atlantic_2
chr14	19060001	19080000	20000	*	Atlantic	HWS61_Balsfjord_Atlantic_2
chr14	19320001	19360000	40000	*	Atlantic	HWS61_Balsfjord_Atlantic_2
chr14	19620001	19640000	20000	*	Atlantic	HWS61_Balsfjord_Atlantic_2
chr14	22460001	22580000	120000	*	Atlantic	HWS61_Balsfjord_Atlantic_2
chr14	23260001	23360000	100000	*	Atlantic	HWS61_Balsfjord_Atlantic_2
chr14	23600001	23620000	20000	*	Atlantic	HWS61_Balsfjord_Atlantic_2
chr14	25000001	25040000	40000	*	Atlantic	HWS61_Balsfjord_Atlantic_2
chr14	27180001	27240000	60000	*	Atlantic	HWS61_Balsfjord_Atlantic_2
chr14	27720001	27740000	20000	*	Atlantic	HWS61_Balsfjord_Atlantic_2
chr14	27820001	27880000	60000	*	Atlantic	HWS61_Balsfjord_Atlantic_2
chr14	28160001	28220000	60000	*	Atlantic	HWS61_Balsfjord_Atlantic_2
chr14	28780001	29120000	340000	*	Atlantic	HWS61_Balsfjord_Atlantic_2
chr14	29180001	29240000	60000	*	Atlantic	HWS61_Balsfjord_Atlantic_2
chr15	1980001	2000000	20000	*	Atlantic	HWS61_Balsfjord_Atlantic_2
chr15	3160001	3180000	20000	*	Atlantic	HWS61_Balsfjord_Atlantic_2
chr15	3380001	3420000	40000	*	Atlantic	HWS61_Balsfjord_Atlantic_2
chr15	3580001	3600000	20000	*	Atlantic	HWS61_Balsfjord_Atlantic_2
chr15	4100001	4280000	180000	*	Atlantic	HWS61_Balsfjord_Atlantic_2
chr15	4460001	4540000	80000	*	Atlantic	HWS61_Balsfjord_Atlantic_2
chr15	4640001	4700000	60000	*	Atlantic	HWS61_Balsfjord_Atlantic_2
chr15	4800001	4900000	100000	*	Atlantic	HWS61_Balsfjord_Atlantic_2
chr15	4980001	5000000	20000	*	Atlantic	HWS61_Balsfjord_Atlantic_2
chr15	5200001	5220000	20000	*	Atlantic	HWS61_Balsfjord_Atlantic_2
chr15	5860001	5920000	60000	*	Atlantic	HWS61_Balsfjord_Atlantic_2
chr15	6360001	6400000	40000	*	Atlantic	HWS61_Balsfjord_Atlantic_2
chr15	8600001	8640000	40000	*	Atlantic	HWS61_Balsfjord_Atlantic_2
chr15	8700001	8800000	100000	*	Atlantic	HWS61_Balsfjord_Atlantic_2
chr15	8960001	8980000	20000	*	Atlantic	HWS61_Balsfjord_Atlantic_2
chr15	15460001	15480000	20000	*	Atlantic	HWS61_Balsfjord_Atlantic_2
chr15	15540001	15700000	160000	*	Atlantic	HWS61_Balsfjord_Atlantic_2
chr15	15780001	15800000	20000	*	Atlantic	HWS61_Balsfjord_Atlantic_2
chr15	16100001	16120000	20000	*	Atlantic	HWS61_Balsfjord_Atlantic_2
chr15	17800001	17860000	60000	*	Atlantic	HWS61_Balsfjord_Atlantic_2
chr15	18200001	18220000	20000	*	Atlantic	HWS61_Balsfjord_Atlantic_2
chr15	27580001	27600000	20000	*	Atlantic	HWS61_Balsfjord_Atlantic_2
chr16	11080001	11100000	20000	*	Atlantic	HWS61_Balsfjord_Atlantic_2
chr16	11380001	11400000	20000	*	Atlantic	HWS61_Balsfjord_Atlantic_2
chr16	13180001	13200000	20000	*	Atlantic	HWS61_Balsfjord_Atlantic_2
chr16	13260001	13300000	40000	*	Atlantic	HWS61_Balsfjord_Atlantic_2
chr16	13420001	13440000	20000	*	Atlantic	HWS61_Balsfjord_Atlantic_2
chr16	13760001	13780000	20000	*	Atlantic	HWS61_Balsfjord_Atlantic_2
chr16	18580001	18920000	340000	*	Atlantic	HWS61_Balsfjord_Atlantic_2
chr16	19380001	19400000	20000	*	Atlantic	HWS61_Balsfjord_Atlantic_2
chr16	22740001	22800000	60000	*	Atlantic	HWS61_Balsfjord_Atlantic_2
chr16	22980001	23240000	260000	*	Atlantic	HWS61_Balsfjord_Atlantic_2
chr16	23300001	23320000	20000	*	Atlantic	HWS61_Balsfjord_Atlantic_2
chr16	23580001	23760000	180000	*	Atlantic	HWS61_Balsfjord_Atlantic_2
chr16	25600001	25620000	20000	*	Atlantic	HWS61_Balsfjord_Atlantic_2
chr16	26580001	26780000	200000	*	Atlantic	HWS61_Balsfjord_Atlantic_2
chr16	26860001	27020000	160000	*	Atlantic	HWS61_Balsfjord_Atlantic_2
chr16	27080001	27360000	280000	*	Atlantic	HWS61_Balsfjord_Atlantic_2
chr16	27420001	27640000	220000	*	Atlantic	HWS61_Balsfjord_Atlantic_2
chr17	940001	1040000	100000	*	Atlantic	HWS61_Balsfjord_Atlantic_2
chr17	1100001	1120000	20000	*	Atlantic	HWS61_Balsfjord_Atlantic_2
chr17	1380001	1400000	20000	*	Atlantic	HWS61_Balsfjord_Atlantic_2
chr17	1680001	1740000	60000	*	Atlantic	HWS61_Balsfjord_Atlantic_2
chr17	2400001	2420000	20000	*	Atlantic	HWS61_Balsfjord_Atlantic_2
chr17	3060001	3080000	20000	*	Atlantic	HWS61_Balsfjord_Atlantic_2
chr17	3380001	3500000	120000	*	Atlantic	HWS61_Balsfjord_Atlantic_2
chr17	4040001	4060000	20000	*	Atlantic	HWS61_Balsfjord_Atlantic_2
chr17	5680001	5800000	120000	*	Atlantic	HWS61_Balsfjord_Atlantic_2
chr17	5860001	6180000	320000	*	Atlantic	HWS61_Balsfjord_Atlantic_2
chr17	8840001	9020000	180000	*	Atlantic	HWS61_Balsfjord_Atlantic_2
chr17	9420001	9440000	20000	*	Atlantic	HWS61_Balsfjord_Atlantic_2
chr17	9600001	10040000	440000	*	Atlantic	HWS61_Balsfjord_Atlantic_2
chr17	10240001	10340000	100000	*	Atlantic	HWS61_Balsfjord_Atlantic_2
chr17	10400001	10620000	220000	*	Atlantic	HWS61_Balsfjord_Atlantic_2
chr17	10740001	10840000	100000	*	Atlantic	HWS61_Balsfjord_Atlantic_2
chr17	10900001	10980000	80000	*	Atlantic	HWS61_Balsfjord_Atlantic_2
chr17	11920001	11940000	20000	*	Atlantic	HWS61_Balsfjord_Atlantic_2
chr17	13560001	13680000	120000	*	Atlantic	HWS61_Balsfjord_Atlantic_2
chr17	13820001	13860000	40000	*	Atlantic	HWS61_Balsfjord_Atlantic_2
chr17	14160001	14220000	60000	*	Atlantic	HWS61_Balsfjord_Atlantic_2
chr17	14280001	14340000	60000	*	Atlantic	HWS61_Balsfjord_Atlantic_2
chr17	14440001	14580000	140000	*	Atlantic	HWS61_Balsfjord_Atlantic_2
chr17	14640001	14760000	120000	*	Atlantic	HWS61_Balsfjord_Atlantic_2
chr17	14900001	14920000	20000	*	Atlantic	HWS61_Balsfjord_Atlantic_2
chr17	18840001	18860000	20000	*	Atlantic	HWS61_Balsfjord_Atlantic_2
chr18	11260001	11280000	20000	*	Atlantic	HWS61_Balsfjord_Atlantic_2
chr18	11340001	11360000	20000	*	Atlantic	HWS61_Balsfjord_Atlantic_2
chr18	11660001	11680000	20000	*	Atlantic	HWS61_Balsfjord_Atlantic_2
chr18	11740001	11820000	80000	*	Atlantic	HWS61_Balsfjord_Atlantic_2
chr18	11880001	11900000	20000	*	Atlantic	HWS61_Balsfjord_Atlantic_2
chr18	12400001	12480000	80000	*	Atlantic	HWS61_Balsfjord_Atlantic_2
chr18	12560001	12580000	20000	*	Atlantic	HWS61_Balsfjord_Atlantic_2
chr18	13040001	13120000	80000	*	Atlantic	HWS61_Balsfjord_Atlantic_2
chr18	14240001	14360000	120000	*	Atlantic	HWS61_Balsfjord_Atlantic_2
chr18	16200001	16220000	20000	*	Atlantic	HWS61_Balsfjord_Atlantic_2
chr18	20840001	20860000	20000	*	Atlantic	HWS61_Balsfjord_Atlantic_2
chr18	21160001	21200000	40000	*	Atlantic	HWS61_Balsfjord_Atlantic_2
chr18	23100001	23120000	20000	*	Atlantic	HWS61_Balsfjord_Atlantic_2
chr18	23180001	23200000	20000	*	Atlantic	HWS61_Balsfjord_Atlantic_2
chr19	11380001	11420000	40000	*	Atlantic	HWS61_Balsfjord_Atlantic_2
chr19	11540001	11580000	40000	*	Atlantic	HWS61_Balsfjord_Atlantic_2
chr19	11880001	11920000	40000	*	Atlantic	HWS61_Balsfjord_Atlantic_2
chr19	11980001	12060000	80000	*	Atlantic	HWS61_Balsfjord_Atlantic_2
chr19	12120001	12140000	20000	*	Atlantic	HWS61_Balsfjord_Atlantic_2
chr19	12360001	12380000	20000	*	Atlantic	HWS61_Balsfjord_Atlantic_2
chr19	12780001	12860000	80000	*	Atlantic	HWS61_Balsfjord_Atlantic_2
chr19	15380001	15400000	20000	*	Atlantic	HWS61_Balsfjord_Atlantic_2
chr19	17520001	17700000	180000	*	Atlantic	HWS61_Balsfjord_Atlantic_2
chr19	19340001	19360000	20000	*	Atlantic	HWS61_Balsfjord_Atlantic_2
chr19	19420001	19440000	20000	*	Atlantic	HWS61_Balsfjord_Atlantic_2
chr19	19520001	19580000	60000	*	Atlantic	HWS61_Balsfjord_Atlantic_2
chr19	19840001	19860000	20000	*	Atlantic	HWS61_Balsfjord_Atlantic_2
chr19	25300001	25380000	80000	*	Atlantic	HWS61_Balsfjord_Atlantic_2
chr19	25440001	25460000	20000	*	Atlantic	HWS61_Balsfjord_Atlantic_2
chr19	26220001	26240000	20000	*	Atlantic	HWS61_Balsfjord_Atlantic_2
chr20	5100001	5120000	20000	*	Atlantic	HWS61_Balsfjord_Atlantic_2
chr20	8340001	8360000	20000	*	Atlantic	HWS61_Balsfjord_Atlantic_2
chr20	10460001	10480000	20000	*	Atlantic	HWS61_Balsfjord_Atlantic_2
chr20	10560001	10640000	80000	*	Atlantic	HWS61_Balsfjord_Atlantic_2
chr20	10700001	10760000	60000	*	Atlantic	HWS61_Balsfjord_Atlantic_2
chr20	10860001	11040000	180000	*	Atlantic	HWS61_Balsfjord_Atlantic_2
chr20	11340001	11540000	200000	*	Atlantic	HWS61_Balsfjord_Atlantic_2
chr20	13440001	13480000	40000	*	Atlantic	HWS61_Balsfjord_Atlantic_2
chr20	13560001	13820000	260000	*	Atlantic	HWS61_Balsfjord_Atlantic_2
chr20	13880001	14360000	480000	*	Atlantic	HWS61_Balsfjord_Atlantic_2
chr20	14440001	14520000	80000	*	Atlantic	HWS61_Balsfjord_Atlantic_2
chr20	14600001	14700000	100000	*	Atlantic	HWS61_Balsfjord_Atlantic_2
chr20	14800001	14940000	140000	*	Atlantic	HWS61_Balsfjord_Atlantic_2
chr20	15080001	15120000	40000	*	Atlantic	HWS61_Balsfjord_Atlantic_2
chr20	15240001	15560000	320000	*	Atlantic	HWS61_Balsfjord_Atlantic_2
chr20	15880001	15900000	20000	*	Atlantic	HWS61_Balsfjord_Atlantic_2
chr20	15960001	15980000	20000	*	Atlantic	HWS61_Balsfjord_Atlantic_2
chr20	16080001	16160000	80000	*	Atlantic	HWS61_Balsfjord_Atlantic_2
chr20	17640001	17660000	20000	*	Atlantic	HWS61_Balsfjord_Atlantic_2
chr20	17820001	17840000	20000	*	Atlantic	HWS61_Balsfjord_Atlantic_2
chr20	18460001	18480000	20000	*	Atlantic	HWS61_Balsfjord_Atlantic_2
chr21	1420001	1440000	20000	*	Atlantic	HWS61_Balsfjord_Atlantic_2
chr21	1560001	1620000	60000	*	Atlantic	HWS61_Balsfjord_Atlantic_2
chr21	2820001	2880000	60000	*	Atlantic	HWS61_Balsfjord_Atlantic_2
chr21	3480001	3520000	40000	*	Atlantic	HWS61_Balsfjord_Atlantic_2
chr21	4640001	4660000	20000	*	Atlantic	HWS61_Balsfjord_Atlantic_2
chr21	4720001	4780000	60000	*	Atlantic	HWS61_Balsfjord_Atlantic_2
chr21	4920001	4980000	60000	*	Atlantic	HWS61_Balsfjord_Atlantic_2
chr21	5160001	5180000	20000	*	Atlantic	HWS61_Balsfjord_Atlantic_2
chr21	5520001	5600000	80000	*	Atlantic	HWS61_Balsfjord_Atlantic_2
chr21	9460001	9500000	40000	*	Atlantic	HWS61_Balsfjord_Atlantic_2
chr21	11580001	11600000	20000	*	Atlantic	HWS61_Balsfjord_Atlantic_2
chr21	12380001	12400000	20000	*	Atlantic	HWS61_Balsfjord_Atlantic_2
chr21	12560001	12880000	320000	*	Atlantic	HWS61_Balsfjord_Atlantic_2
chr21	13120001	13140000	20000	*	Atlantic	HWS61_Balsfjord_Atlantic_2
chr21	13220001	13240000	20000	*	Atlantic	HWS61_Balsfjord_Atlantic_2
chr21	13660001	13860000	200000	*	Atlantic	HWS61_Balsfjord_Atlantic_2
chr21	15380001	15400000	20000	*	Atlantic	HWS61_Balsfjord_Atlantic_2
chr21	17240001	17260000	20000	*	Atlantic	HWS61_Balsfjord_Atlantic_2
chr22	5900001	5920000	20000	*	Atlantic	HWS61_Balsfjord_Atlantic_2
chr22	6000001	6080000	80000	*	Atlantic	HWS61_Balsfjord_Atlantic_2
chr22	6720001	6760000	40000	*	Atlantic	HWS61_Balsfjord_Atlantic_2
chr22	6960001	7220000	260000	*	Atlantic	HWS61_Balsfjord_Atlantic_2
chr22	7300001	7340000	40000	*	Atlantic	HWS61_Balsfjord_Atlantic_2
chr22	7740001	7800000	60000	*	Atlantic	HWS61_Balsfjord_Atlantic_2
chr22	7900001	8000000	100000	*	Atlantic	HWS61_Balsfjord_Atlantic_2
chr22	8080001	8280000	200000	*	Atlantic	HWS61_Balsfjord_Atlantic_2
chr22	8400001	8500000	100000	*	Atlantic	HWS61_Balsfjord_Atlantic_2
chr22	8560001	8580000	20000	*	Atlantic	HWS61_Balsfjord_Atlantic_2
chr22	8680001	8700000	20000	*	Atlantic	HWS61_Balsfjord_Atlantic_2
chr22	8760001	8820000	60000	*	Atlantic	HWS61_Balsfjord_Atlantic_2
chr22	9020001	9040000	20000	*	Atlantic	HWS61_Balsfjord_Atlantic_2
chr22	9100001	9560000	460000	*	Atlantic	HWS61_Balsfjord_Atlantic_2
chr22	9640001	10360000	720000	*	Atlantic	HWS61_Balsfjord_Atlantic_2
chr22	10460001	11180000	720000	*	Atlantic	HWS61_Balsfjord_Atlantic_2
chr22	14720001	14860000	140000	*	Atlantic	HWS61_Balsfjord_Atlantic_2
chr22	21880001	21900000	20000	*	Atlantic	HWS61_Balsfjord_Atlantic_2
chr23	320001	480000	160000	*	Atlantic	HWS61_Balsfjord_Atlantic_2
chr23	600001	660000	60000	*	Atlantic	HWS61_Balsfjord_Atlantic_2
chr23	760001	780000	20000	*	Atlantic	HWS61_Balsfjord_Atlantic_2
chr23	1440001	1460000	20000	*	Atlantic	HWS61_Balsfjord_Atlantic_2
chr23	2120001	2140000	20000	*	Atlantic	HWS61_Balsfjord_Atlantic_2
chr23	2320001	2340000	20000	*	Atlantic	HWS61_Balsfjord_Atlantic_2
chr23	2620001	2680000	60000	*	Atlantic	HWS61_Balsfjord_Atlantic_2
chr23	2960001	2980000	20000	*	Atlantic	HWS61_Balsfjord_Atlantic_2
chr23	3340001	3360000	20000	*	Atlantic	HWS61_Balsfjord_Atlantic_2
chr23	4140001	4160000	20000	*	Atlantic	HWS61_Balsfjord_Atlantic_2
chr23	4440001	4480000	40000	*	Atlantic	HWS61_Balsfjord_Atlantic_2
chr23	4620001	4740000	120000	*	Atlantic	HWS61_Balsfjord_Atlantic_2
chr23	5840001	5860000	20000	*	Atlantic	HWS61_Balsfjord_Atlantic_2
chr23	8020001	8340000	320000	*	Atlantic	HWS61_Balsfjord_Atlantic_2
chr23	8600001	8740000	140000	*	Atlantic	HWS61_Balsfjord_Atlantic_2
chr23	8900001	8920000	20000	*	Atlantic	HWS61_Balsfjord_Atlantic_2
chr23	9140001	9180000	40000	*	Atlantic	HWS61_Balsfjord_Atlantic_2
chr23	9300001	9420000	120000	*	Atlantic	HWS61_Balsfjord_Atlantic_2
chr23	9560001	9620000	60000	*	Atlantic	HWS61_Balsfjord_Atlantic_2
chr23	11620001	11740000	120000	*	Atlantic	HWS61_Balsfjord_Atlantic_2
chr23	11880001	12080000	200000	*	Atlantic	HWS61_Balsfjord_Atlantic_2
chr24	580001	600000	20000	*	Atlantic	HWS61_Balsfjord_Atlantic_2
unplaced_scaffold27	1	40000	40000	*	Atlantic	HWS61_Balsfjord_Atlantic_2
unplaced_scaffold27	100001	120000	20000	*	Atlantic	HWS61_Balsfjord_Atlantic_2
unplaced_scaffold93	60001	100000	40000	*	Atlantic	HWS61_Balsfjord_Atlantic_2
unplaced_scaffold102	20001	40000	20000	*	Atlantic	HWS61_Balsfjord_Atlantic_2
unplaced_scaffold105	80001	100000	20000	*	Atlantic	HWS61_Balsfjord_Atlantic_2
unplaced_scaffold163	60001	80000	20000	*	Atlantic	HWS61_Balsfjord_Atlantic_2
unplaced_scaffold211	20001	40000	20000	*	Atlantic	HWS61_Balsfjord_Atlantic_2
unplaced_scaffold220	20001	40000	20000	*	Atlantic	HWS61_Balsfjord_Atlantic_2
unplaced_scaffold238	1	20000	20000	*	Atlantic	HWS61_Balsfjord_Atlantic_2
unplaced_scaffold275	20001	60000	40000	*	Atlantic	HWS61_Balsfjord_Atlantic_2
unplaced_scaffold307	40001	58311	18311	*	Atlantic	HWS61_Balsfjord_Atlantic_2
unplaced_scaffold336	1	40000	40000	*	Atlantic	HWS61_Balsfjord_Atlantic_2
unplaced_scaffold363	20001	40000	20000	*	Atlantic	HWS61_Balsfjord_Atlantic_2
unplaced_scaffold365	1	20000	20000	*	Atlantic	HWS61_Balsfjord_Atlantic_2
unplaced_scaffold369	40001	49903	9903	*	Atlantic	HWS61_Balsfjord_Atlantic_2
unplaced_scaffold372	20001	40000	20000	*	Atlantic	HWS61_Balsfjord_Atlantic_2
unplaced_scaffold373	40001	49905	9905	*	Atlantic	HWS61_Balsfjord_Atlantic_2
unplaced_scaffold386	20001	40000	20000	*	Atlantic	HWS61_Balsfjord_Atlantic_2
unplaced_scaffold392	20001	40000	20000	*	Atlantic	HWS61_Balsfjord_Atlantic_2
unplaced_scaffold393	20001	49854	29854	*	Atlantic	HWS61_Balsfjord_Atlantic_2
unplaced_scaffold397	20001	40000	20000	*	Atlantic	HWS61_Balsfjord_Atlantic_2
unplaced_scaffold404	1	49932	49932	*	Atlantic	HWS61_Balsfjord_Atlantic_2
unplaced_scaffold438	20001	40000	20000	*	Atlantic	HWS61_Balsfjord_Atlantic_2
unplaced_scaffold455	20001	40000	20000	*	Atlantic	HWS61_Balsfjord_Atlantic_2
chr1	3040001	3060000	20000	*	Atlantic	HWS62_Balsfjord_Atlantic_1
chr1	9340001	9360000	20000	*	Atlantic	HWS62_Balsfjord_Atlantic_1
chr1	10100001	10120000	20000	*	Atlantic	HWS62_Balsfjord_Atlantic_1
chr1	10280001	10480000	200000	*	Atlantic	HWS62_Balsfjord_Atlantic_1
chr1	10740001	10780000	40000	*	Atlantic	HWS62_Balsfjord_Atlantic_1
chr1	11040001	11060000	20000	*	Atlantic	HWS62_Balsfjord_Atlantic_1
chr1	11560001	11640000	80000	*	Atlantic	HWS62_Balsfjord_Atlantic_1
chr1	11900001	12200000	300000	*	Atlantic	HWS62_Balsfjord_Atlantic_1
chr1	12340001	12360000	20000	*	Atlantic	HWS62_Balsfjord_Atlantic_1
chr1	12760001	12800000	40000	*	Atlantic	HWS62_Balsfjord_Atlantic_1
chr1	18780001	18820000	40000	*	Atlantic	HWS62_Balsfjord_Atlantic_1
chr1	19140001	19160000	20000	*	Atlantic	HWS62_Balsfjord_Atlantic_1
chr1	19240001	19260000	20000	*	Atlantic	HWS62_Balsfjord_Atlantic_1
chr1	19340001	19360000	20000	*	Atlantic	HWS62_Balsfjord_Atlantic_1
chr1	19580001	19620000	40000	*	Atlantic	HWS62_Balsfjord_Atlantic_1
chr1	21020001	21040000	20000	*	Atlantic	HWS62_Balsfjord_Atlantic_1
chr1	21380001	21400000	20000	*	Atlantic	HWS62_Balsfjord_Atlantic_1
chr1	21480001	21500000	20000	*	Atlantic	HWS62_Balsfjord_Atlantic_1
chr1	21600001	21640000	40000	*	Atlantic	HWS62_Balsfjord_Atlantic_1
chr1	21740001	21820000	80000	*	Atlantic	HWS62_Balsfjord_Atlantic_1
chr1	22560001	22600000	40000	*	Atlantic	HWS62_Balsfjord_Atlantic_1
chr1	22720001	22740000	20000	*	Atlantic	HWS62_Balsfjord_Atlantic_1
chr1	22900001	23040000	140000	*	Atlantic	HWS62_Balsfjord_Atlantic_1
chr1	23100001	23400000	300000	*	Atlantic	HWS62_Balsfjord_Atlantic_1
chr1	23480001	23600000	120000	*	Atlantic	HWS62_Balsfjord_Atlantic_1
chr1	24180001	24420000	240000	*	Atlantic	HWS62_Balsfjord_Atlantic_1
chr1	24500001	24640000	140000	*	Atlantic	HWS62_Balsfjord_Atlantic_1
chr1	24940001	24960000	20000	*	Atlantic	HWS62_Balsfjord_Atlantic_1
chr1	26460001	26500000	40000	*	Atlantic	HWS62_Balsfjord_Atlantic_1
chr1	26560001	26720000	160000	*	Atlantic	HWS62_Balsfjord_Atlantic_1
chr1	27060001	27080000	20000	*	Atlantic	HWS62_Balsfjord_Atlantic_1
chr1	27820001	28080000	260000	*	Atlantic	HWS62_Balsfjord_Atlantic_1
chr1	28140001	28160000	20000	*	Atlantic	HWS62_Balsfjord_Atlantic_1
chr1	28280001	28300000	20000	*	Atlantic	HWS62_Balsfjord_Atlantic_1
chr1	28400001	28420000	20000	*	Atlantic	HWS62_Balsfjord_Atlantic_1
chr1	28480001	28520000	40000	*	Atlantic	HWS62_Balsfjord_Atlantic_1
chr1	28780001	28800000	20000	*	Atlantic	HWS62_Balsfjord_Atlantic_1
chr1	29300001	29320000	20000	*	Atlantic	HWS62_Balsfjord_Atlantic_1
chr1	31040001	31060000	20000	*	Atlantic	HWS62_Balsfjord_Atlantic_1
chr1	31420001	31440000	20000	*	Atlantic	HWS62_Balsfjord_Atlantic_1
chr2	13700001	13720000	20000	*	Atlantic	HWS62_Balsfjord_Atlantic_1
chr2	23840001	23860000	20000	*	Atlantic	HWS62_Balsfjord_Atlantic_1
chr2	24380001	24400000	20000	*	Atlantic	HWS62_Balsfjord_Atlantic_1
chr2	24720001	24740000	20000	*	Atlantic	HWS62_Balsfjord_Atlantic_1
chr2	24940001	24960000	20000	*	Atlantic	HWS62_Balsfjord_Atlantic_1
chr2	25020001	25200000	180000	*	Atlantic	HWS62_Balsfjord_Atlantic_1
chr2	26000001	26040000	40000	*	Atlantic	HWS62_Balsfjord_Atlantic_1
chr2	26200001	26440000	240000	*	Atlantic	HWS62_Balsfjord_Atlantic_1
chr2	27100001	27180000	80000	*	Atlantic	HWS62_Balsfjord_Atlantic_1
chr2	27460001	27480000	20000	*	Atlantic	HWS62_Balsfjord_Atlantic_1
chr2	27940001	28000000	60000	*	Atlantic	HWS62_Balsfjord_Atlantic_1
chr2	29700001	29720000	20000	*	Atlantic	HWS62_Balsfjord_Atlantic_1
chr2	29820001	29840000	20000	*	Atlantic	HWS62_Balsfjord_Atlantic_1
chr2	30120001	30140000	20000	*	Atlantic	HWS62_Balsfjord_Atlantic_1
chr2	30580001	30600000	20000	*	Atlantic	HWS62_Balsfjord_Atlantic_1
chr3	10400001	10420000	20000	*	Atlantic	HWS62_Balsfjord_Atlantic_1
chr3	10620001	10700000	80000	*	Atlantic	HWS62_Balsfjord_Atlantic_1
chr3	10920001	10980000	60000	*	Atlantic	HWS62_Balsfjord_Atlantic_1
chr3	11040001	11100000	60000	*	Atlantic	HWS62_Balsfjord_Atlantic_1
chr3	11480001	11520000	40000	*	Atlantic	HWS62_Balsfjord_Atlantic_1
chr3	11580001	11640000	60000	*	Atlantic	HWS62_Balsfjord_Atlantic_1
chr3	11700001	11720000	20000	*	Atlantic	HWS62_Balsfjord_Atlantic_1
chr3	11780001	11800000	20000	*	Atlantic	HWS62_Balsfjord_Atlantic_1
chr3	12080001	12100000	20000	*	Atlantic	HWS62_Balsfjord_Atlantic_1
chr3	12160001	12180000	20000	*	Atlantic	HWS62_Balsfjord_Atlantic_1
chr3	12440001	12460000	20000	*	Atlantic	HWS62_Balsfjord_Atlantic_1
chr3	12560001	12580000	20000	*	Atlantic	HWS62_Balsfjord_Atlantic_1
chr3	13000001	13020000	20000	*	Atlantic	HWS62_Balsfjord_Atlantic_1
chr3	13320001	13340000	20000	*	Atlantic	HWS62_Balsfjord_Atlantic_1
chr3	14180001	14200000	20000	*	Atlantic	HWS62_Balsfjord_Atlantic_1
chr3	20100001	20140000	40000	*	Atlantic	HWS62_Balsfjord_Atlantic_1
chr3	20200001	20240000	40000	*	Atlantic	HWS62_Balsfjord_Atlantic_1
chr3	20300001	20320000	20000	*	Atlantic	HWS62_Balsfjord_Atlantic_1
chr3	20600001	20620000	20000	*	Atlantic	HWS62_Balsfjord_Atlantic_1
chr3	20840001	20860000	20000	*	Atlantic	HWS62_Balsfjord_Atlantic_1
chr3	21200001	21280000	80000	*	Atlantic	HWS62_Balsfjord_Atlantic_1
chr3	21560001	21580000	20000	*	Atlantic	HWS62_Balsfjord_Atlantic_1
chr3	21820001	21980000	160000	*	Atlantic	HWS62_Balsfjord_Atlantic_1
chr3	22060001	22080000	20000	*	Atlantic	HWS62_Balsfjord_Atlantic_1
chr3	22200001	22220000	20000	*	Atlantic	HWS62_Balsfjord_Atlantic_1
chr3	22300001	22320000	20000	*	Atlantic	HWS62_Balsfjord_Atlantic_1
chr4	7380001	7400000	20000	*	Atlantic	HWS62_Balsfjord_Atlantic_1
chr4	7760001	7780000	20000	*	Atlantic	HWS62_Balsfjord_Atlantic_1
chr4	10480001	10500000	20000	*	Atlantic	HWS62_Balsfjord_Atlantic_1
chr4	11720001	11760000	40000	*	Atlantic	HWS62_Balsfjord_Atlantic_1
chr4	11840001	11900000	60000	*	Atlantic	HWS62_Balsfjord_Atlantic_1
chr4	15240001	15260000	20000	*	Atlantic	HWS62_Balsfjord_Atlantic_1
chr4	15400001	15720000	320000	*	Atlantic	HWS62_Balsfjord_Atlantic_1
chr4	15800001	15820000	20000	*	Atlantic	HWS62_Balsfjord_Atlantic_1
chr4	16120001	16140000	20000	*	Atlantic	HWS62_Balsfjord_Atlantic_1
chr4	17100001	17240000	140000	*	Atlantic	HWS62_Balsfjord_Atlantic_1
chr4	18680001	19340000	660000	*	Atlantic	HWS62_Balsfjord_Atlantic_1
chr4	20180001	20200000	20000	*	Atlantic	HWS62_Balsfjord_Atlantic_1
chr4	22320001	22420000	100000	*	Atlantic	HWS62_Balsfjord_Atlantic_1
chr4	22600001	22620000	20000	*	Atlantic	HWS62_Balsfjord_Atlantic_1
chr4	22840001	22900000	60000	*	Atlantic	HWS62_Balsfjord_Atlantic_1
chr4	22980001	23000000	20000	*	Atlantic	HWS62_Balsfjord_Atlantic_1
chr4	23140001	23160000	20000	*	Atlantic	HWS62_Balsfjord_Atlantic_1
chr4	23280001	23320000	40000	*	Atlantic	HWS62_Balsfjord_Atlantic_1
chr4	23440001	23460000	20000	*	Atlantic	HWS62_Balsfjord_Atlantic_1
chr4	23620001	23640000	20000	*	Atlantic	HWS62_Balsfjord_Atlantic_1
chr4	23800001	23900000	100000	*	Atlantic	HWS62_Balsfjord_Atlantic_1
chr4	24000001	24180000	180000	*	Atlantic	HWS62_Balsfjord_Atlantic_1
chr4	24380001	24440000	60000	*	Atlantic	HWS62_Balsfjord_Atlantic_1
chr4	24540001	24560000	20000	*	Atlantic	HWS62_Balsfjord_Atlantic_1
chr4	25660001	25680000	20000	*	Atlantic	HWS62_Balsfjord_Atlantic_1
chr4	25740001	25760000	20000	*	Atlantic	HWS62_Balsfjord_Atlantic_1
chr4	25920001	25960000	40000	*	Atlantic	HWS62_Balsfjord_Atlantic_1
chr4	26100001	26200000	100000	*	Atlantic	HWS62_Balsfjord_Atlantic_1
chr4	26380001	26480000	100000	*	Atlantic	HWS62_Balsfjord_Atlantic_1
chr4	26540001	26600000	60000	*	Atlantic	HWS62_Balsfjord_Atlantic_1
chr4	27680001	27740000	60000	*	Atlantic	HWS62_Balsfjord_Atlantic_1
chr4	27840001	27860000	20000	*	Atlantic	HWS62_Balsfjord_Atlantic_1
chr4	27920001	27940000	20000	*	Atlantic	HWS62_Balsfjord_Atlantic_1
chr4	28440001	28500000	60000	*	Atlantic	HWS62_Balsfjord_Atlantic_1
chr4	28620001	28640000	20000	*	Atlantic	HWS62_Balsfjord_Atlantic_1
chr4	29980001	30000000	20000	*	Atlantic	HWS62_Balsfjord_Atlantic_1
chr4	30120001	30180000	60000	*	Atlantic	HWS62_Balsfjord_Atlantic_1
chr5	360001	380000	20000	*	Atlantic	HWS62_Balsfjord_Atlantic_1
chr5	1460001	1480000	20000	*	Atlantic	HWS62_Balsfjord_Atlantic_1
chr5	1580001	1600000	20000	*	Atlantic	HWS62_Balsfjord_Atlantic_1
chr5	1680001	1740000	60000	*	Atlantic	HWS62_Balsfjord_Atlantic_1
chr5	2180001	2360000	180000	*	Atlantic	HWS62_Balsfjord_Atlantic_1
chr5	2420001	2480000	60000	*	Atlantic	HWS62_Balsfjord_Atlantic_1
chr5	2700001	2740000	40000	*	Atlantic	HWS62_Balsfjord_Atlantic_1
chr5	6580001	6600000	20000	*	Atlantic	HWS62_Balsfjord_Atlantic_1
chr5	6980001	7040000	60000	*	Atlantic	HWS62_Balsfjord_Atlantic_1
chr5	7160001	7240000	80000	*	Atlantic	HWS62_Balsfjord_Atlantic_1
chr5	7480001	7540000	60000	*	Atlantic	HWS62_Balsfjord_Atlantic_1
chr5	8680001	8720000	40000	*	Atlantic	HWS62_Balsfjord_Atlantic_1
chr5	9340001	9720000	380000	*	Atlantic	HWS62_Balsfjord_Atlantic_1
chr5	10720001	10800000	80000	*	Atlantic	HWS62_Balsfjord_Atlantic_1
chr5	10900001	10920000	20000	*	Atlantic	HWS62_Balsfjord_Atlantic_1
chr5	11040001	11080000	40000	*	Atlantic	HWS62_Balsfjord_Atlantic_1
chr5	11680001	11700000	20000	*	Atlantic	HWS62_Balsfjord_Atlantic_1
chr5	12180001	12200000	20000	*	Atlantic	HWS62_Balsfjord_Atlantic_1
chr5	12260001	12320000	60000	*	Atlantic	HWS62_Balsfjord_Atlantic_1
chr5	12540001	12680000	140000	*	Atlantic	HWS62_Balsfjord_Atlantic_1
chr5	12780001	12840000	60000	*	Atlantic	HWS62_Balsfjord_Atlantic_1
chr5	12900001	12960000	60000	*	Atlantic	HWS62_Balsfjord_Atlantic_1
chr5	13080001	13100000	20000	*	Atlantic	HWS62_Balsfjord_Atlantic_1
chr5	13180001	13200000	20000	*	Atlantic	HWS62_Balsfjord_Atlantic_1
chr5	13280001	13340000	60000	*	Atlantic	HWS62_Balsfjord_Atlantic_1
chr5	13600001	13680000	80000	*	Atlantic	HWS62_Balsfjord_Atlantic_1
chr5	13880001	14000000	120000	*	Atlantic	HWS62_Balsfjord_Atlantic_1
chr5	14080001	14220000	140000	*	Atlantic	HWS62_Balsfjord_Atlantic_1
chr5	15380001	15400000	20000	*	Atlantic	HWS62_Balsfjord_Atlantic_1
chr5	21700001	21820000	120000	*	Atlantic	HWS62_Balsfjord_Atlantic_1
chr5	22960001	22980000	20000	*	Atlantic	HWS62_Balsfjord_Atlantic_1
chr5	26400001	26420000	20000	*	Atlantic	HWS62_Balsfjord_Atlantic_1
chr6	1380001	1400000	20000	*	Atlantic	HWS62_Balsfjord_Atlantic_1
chr6	9640001	9660000	20000	*	Atlantic	HWS62_Balsfjord_Atlantic_1
chr6	10040001	10060000	20000	*	Atlantic	HWS62_Balsfjord_Atlantic_1
chr6	10860001	10880000	20000	*	Atlantic	HWS62_Balsfjord_Atlantic_1
chr6	11780001	11800000	20000	*	Atlantic	HWS62_Balsfjord_Atlantic_1
chr6	13820001	14320000	500000	*	Atlantic	HWS62_Balsfjord_Atlantic_1
chr6	18600001	18620000	20000	*	Atlantic	HWS62_Balsfjord_Atlantic_1
chr6	18960001	19000000	40000	*	Atlantic	HWS62_Balsfjord_Atlantic_1
chr6	19200001	19240000	40000	*	Atlantic	HWS62_Balsfjord_Atlantic_1
chr6	19440001	19540000	100000	*	Atlantic	HWS62_Balsfjord_Atlantic_1
chr6	19900001	19980000	80000	*	Atlantic	HWS62_Balsfjord_Atlantic_1
chr6	21180001	21420000	240000	*	Atlantic	HWS62_Balsfjord_Atlantic_1
chr6	21500001	21520000	20000	*	Atlantic	HWS62_Balsfjord_Atlantic_1
chr6	21840001	21860000	20000	*	Atlantic	HWS62_Balsfjord_Atlantic_1
chr6	31400001	31420000	20000	*	Atlantic	HWS62_Balsfjord_Atlantic_1
chr7	280001	300000	20000	*	Atlantic	HWS62_Balsfjord_Atlantic_1
chr7	400001	520000	120000	*	Atlantic	HWS62_Balsfjord_Atlantic_1
chr7	1720001	1740000	20000	*	Atlantic	HWS62_Balsfjord_Atlantic_1
chr7	3620001	3640000	20000	*	Atlantic	HWS62_Balsfjord_Atlantic_1
chr7	3820001	3920000	100000	*	Atlantic	HWS62_Balsfjord_Atlantic_1
chr7	4040001	4100000	60000	*	Atlantic	HWS62_Balsfjord_Atlantic_1
chr7	4620001	4640000	20000	*	Atlantic	HWS62_Balsfjord_Atlantic_1
chr7	5540001	5600000	60000	*	Atlantic	HWS62_Balsfjord_Atlantic_1
chr7	6200001	6220000	20000	*	Atlantic	HWS62_Balsfjord_Atlantic_1
chr7	6400001	6460000	60000	*	Atlantic	HWS62_Balsfjord_Atlantic_1
chr7	7180001	7240000	60000	*	Atlantic	HWS62_Balsfjord_Atlantic_1
chr7	9340001	9360000	20000	*	Atlantic	HWS62_Balsfjord_Atlantic_1
chr7	9460001	9480000	20000	*	Atlantic	HWS62_Balsfjord_Atlantic_1
chr7	11840001	11860000	20000	*	Atlantic	HWS62_Balsfjord_Atlantic_1
chr7	11980001	12000000	20000	*	Atlantic	HWS62_Balsfjord_Atlantic_1
chr7	12080001	12100000	20000	*	Atlantic	HWS62_Balsfjord_Atlantic_1
chr7	12280001	12400000	120000	*	Atlantic	HWS62_Balsfjord_Atlantic_1
chr7	13080001	13100000	20000	*	Atlantic	HWS62_Balsfjord_Atlantic_1
chr7	13180001	13320000	140000	*	Atlantic	HWS62_Balsfjord_Atlantic_1
chr7	13640001	13660000	20000	*	Atlantic	HWS62_Balsfjord_Atlantic_1
chr7	13720001	13740000	20000	*	Atlantic	HWS62_Balsfjord_Atlantic_1
chr7	14240001	14320000	80000	*	Atlantic	HWS62_Balsfjord_Atlantic_1
chr7	14940001	14980000	40000	*	Atlantic	HWS62_Balsfjord_Atlantic_1
chr7	15380001	15540000	160000	*	Atlantic	HWS62_Balsfjord_Atlantic_1
chr7	15620001	15640000	20000	*	Atlantic	HWS62_Balsfjord_Atlantic_1
chr7	16060001	16080000	20000	*	Atlantic	HWS62_Balsfjord_Atlantic_1
chr7	16420001	16580000	160000	*	Atlantic	HWS62_Balsfjord_Atlantic_1
chr8	60001	80000	20000	*	Atlantic	HWS62_Balsfjord_Atlantic_1
chr8	240001	320000	80000	*	Atlantic	HWS62_Balsfjord_Atlantic_1
chr8	960001	980000	20000	*	Atlantic	HWS62_Balsfjord_Atlantic_1
chr8	1140001	1420000	280000	*	Atlantic	HWS62_Balsfjord_Atlantic_1
chr8	1500001	1540000	40000	*	Atlantic	HWS62_Balsfjord_Atlantic_1
chr8	1660001	1700000	40000	*	Atlantic	HWS62_Balsfjord_Atlantic_1
chr8	2860001	3020000	160000	*	Atlantic	HWS62_Balsfjord_Atlantic_1
chr8	3740001	3820000	80000	*	Atlantic	HWS62_Balsfjord_Atlantic_1
chr8	6800001	6940000	140000	*	Atlantic	HWS62_Balsfjord_Atlantic_1
chr8	7060001	7540000	480000	*	Atlantic	HWS62_Balsfjord_Atlantic_1
chr8	7760001	7780000	20000	*	Atlantic	HWS62_Balsfjord_Atlantic_1
chr8	9000001	9060000	60000	*	Atlantic	HWS62_Balsfjord_Atlantic_1
chr8	9120001	9160000	40000	*	Atlantic	HWS62_Balsfjord_Atlantic_1
chr8	11120001	11200000	80000	*	Atlantic	HWS62_Balsfjord_Atlantic_1
chr8	11540001	11560000	20000	*	Atlantic	HWS62_Balsfjord_Atlantic_1
chr8	11660001	11720000	60000	*	Atlantic	HWS62_Balsfjord_Atlantic_1
chr8	12160001	12200000	40000	*	Atlantic	HWS62_Balsfjord_Atlantic_1
chr8	12460001	12480000	20000	*	Atlantic	HWS62_Balsfjord_Atlantic_1
chr8	12580001	12600000	20000	*	Atlantic	HWS62_Balsfjord_Atlantic_1
chr8	12700001	12720000	20000	*	Atlantic	HWS62_Balsfjord_Atlantic_1
chr8	13280001	13300000	20000	*	Atlantic	HWS62_Balsfjord_Atlantic_1
chr8	13680001	13700000	20000	*	Atlantic	HWS62_Balsfjord_Atlantic_1
chr8	13780001	13800000	20000	*	Atlantic	HWS62_Balsfjord_Atlantic_1
chr8	13920001	13940000	20000	*	Atlantic	HWS62_Balsfjord_Atlantic_1
chr8	14080001	14160000	80000	*	Atlantic	HWS62_Balsfjord_Atlantic_1
chr8	14380001	14640000	260000	*	Atlantic	HWS62_Balsfjord_Atlantic_1
chr8	22020001	22040000	20000	*	Atlantic	HWS62_Balsfjord_Atlantic_1
chr9	300001	320000	20000	*	Atlantic	HWS62_Balsfjord_Atlantic_1
chr9	460001	480000	20000	*	Atlantic	HWS62_Balsfjord_Atlantic_1
chr9	1000001	1120000	120000	*	Atlantic	HWS62_Balsfjord_Atlantic_1
chr9	1540001	1560000	20000	*	Atlantic	HWS62_Balsfjord_Atlantic_1
chr9	1620001	1740000	120000	*	Atlantic	HWS62_Balsfjord_Atlantic_1
chr9	2400001	2420000	20000	*	Atlantic	HWS62_Balsfjord_Atlantic_1
chr9	2480001	2500000	20000	*	Atlantic	HWS62_Balsfjord_Atlantic_1
chr9	2560001	2580000	20000	*	Atlantic	HWS62_Balsfjord_Atlantic_1
chr9	2760001	2780000	20000	*	Atlantic	HWS62_Balsfjord_Atlantic_1
chr9	2960001	3020000	60000	*	Atlantic	HWS62_Balsfjord_Atlantic_1
chr9	3160001	3180000	20000	*	Atlantic	HWS62_Balsfjord_Atlantic_1
chr9	5540001	5560000	20000	*	Atlantic	HWS62_Balsfjord_Atlantic_1
chr9	5720001	5740000	20000	*	Atlantic	HWS62_Balsfjord_Atlantic_1
chr9	5960001	5980000	20000	*	Atlantic	HWS62_Balsfjord_Atlantic_1
chr9	6640001	6700000	60000	*	Atlantic	HWS62_Balsfjord_Atlantic_1
chr9	7340001	7360000	20000	*	Atlantic	HWS62_Balsfjord_Atlantic_1
chr9	8400001	8420000	20000	*	Atlantic	HWS62_Balsfjord_Atlantic_1
chr9	8980001	9060000	80000	*	Atlantic	HWS62_Balsfjord_Atlantic_1
chr9	9380001	9400000	20000	*	Atlantic	HWS62_Balsfjord_Atlantic_1
chr9	9620001	9640000	20000	*	Atlantic	HWS62_Balsfjord_Atlantic_1
chr9	10180001	10200000	20000	*	Atlantic	HWS62_Balsfjord_Atlantic_1
chr9	11120001	11440000	320000	*	Atlantic	HWS62_Balsfjord_Atlantic_1
chr9	11920001	12040000	120000	*	Atlantic	HWS62_Balsfjord_Atlantic_1
chr9	12140001	12180000	40000	*	Atlantic	HWS62_Balsfjord_Atlantic_1
chr9	13680001	13760000	80000	*	Atlantic	HWS62_Balsfjord_Atlantic_1
chr9	13900001	14160000	260000	*	Atlantic	HWS62_Balsfjord_Atlantic_1
chr9	14600001	14620000	20000	*	Atlantic	HWS62_Balsfjord_Atlantic_1
chr9	18600001	18620000	20000	*	Atlantic	HWS62_Balsfjord_Atlantic_1
chr9	19520001	19540000	20000	*	Atlantic	HWS62_Balsfjord_Atlantic_1
chr9	29680001	29700000	20000	*	Atlantic	HWS62_Balsfjord_Atlantic_1
chr10	8080001	8100000	20000	*	Atlantic	HWS62_Balsfjord_Atlantic_1
chr10	9680001	9780000	100000	*	Atlantic	HWS62_Balsfjord_Atlantic_1
chr10	9840001	9960000	120000	*	Atlantic	HWS62_Balsfjord_Atlantic_1
chr10	10040001	10300000	260000	*	Atlantic	HWS62_Balsfjord_Atlantic_1
chr10	11300001	11340000	40000	*	Atlantic	HWS62_Balsfjord_Atlantic_1
chr10	11560001	11620000	60000	*	Atlantic	HWS62_Balsfjord_Atlantic_1
chr10	13980001	14120000	140000	*	Atlantic	HWS62_Balsfjord_Atlantic_1
chr10	14300001	14320000	20000	*	Atlantic	HWS62_Balsfjord_Atlantic_1
chr10	14540001	14560000	20000	*	Atlantic	HWS62_Balsfjord_Atlantic_1
chr10	17020001	17040000	20000	*	Atlantic	HWS62_Balsfjord_Atlantic_1
chr10	17340001	17360000	20000	*	Atlantic	HWS62_Balsfjord_Atlantic_1
chr10	17500001	17520000	20000	*	Atlantic	HWS62_Balsfjord_Atlantic_1
chr10	17580001	17620000	40000	*	Atlantic	HWS62_Balsfjord_Atlantic_1
chr10	17800001	17840000	40000	*	Atlantic	HWS62_Balsfjord_Atlantic_1
chr10	18160001	18180000	20000	*	Atlantic	HWS62_Balsfjord_Atlantic_1
chr10	18400001	18420000	20000	*	Atlantic	HWS62_Balsfjord_Atlantic_1
chr10	18880001	19060000	180000	*	Atlantic	HWS62_Balsfjord_Atlantic_1
chr10	20040001	20240000	200000	*	Atlantic	HWS62_Balsfjord_Atlantic_1
chr10	20300001	20340000	40000	*	Atlantic	HWS62_Balsfjord_Atlantic_1
chr10	20420001	20960000	540000	*	Atlantic	HWS62_Balsfjord_Atlantic_1
chr10	21020001	21040000	20000	*	Atlantic	HWS62_Balsfjord_Atlantic_1
chr10	21380001	21400000	20000	*	Atlantic	HWS62_Balsfjord_Atlantic_1
chr10	23520001	23540000	20000	*	Atlantic	HWS62_Balsfjord_Atlantic_1
chr10	25500001	25540000	40000	*	Atlantic	HWS62_Balsfjord_Atlantic_1
chr10	25600001	25620000	20000	*	Atlantic	HWS62_Balsfjord_Atlantic_1
chr10	26000001	26020000	20000	*	Atlantic	HWS62_Balsfjord_Atlantic_1
chr10	26360001	26480000	120000	*	Atlantic	HWS62_Balsfjord_Atlantic_1
chr10	26620001	26660000	40000	*	Atlantic	HWS62_Balsfjord_Atlantic_1
chr10	27000001	27040000	40000	*	Atlantic	HWS62_Balsfjord_Atlantic_1
chr10	27840001	27860000	20000	*	Atlantic	HWS62_Balsfjord_Atlantic_1
chr10	28000001	28020000	20000	*	Atlantic	HWS62_Balsfjord_Atlantic_1
chr10	29400001	29440000	40000	*	Atlantic	HWS62_Balsfjord_Atlantic_1
chr11	1060001	1120000	60000	*	Atlantic	HWS62_Balsfjord_Atlantic_1
chr11	2680001	2860000	180000	*	Atlantic	HWS62_Balsfjord_Atlantic_1
chr11	3040001	3100000	60000	*	Atlantic	HWS62_Balsfjord_Atlantic_1
chr11	3420001	3460000	40000	*	Atlantic	HWS62_Balsfjord_Atlantic_1
chr11	3620001	3960000	340000	*	Atlantic	HWS62_Balsfjord_Atlantic_1
chr11	5180001	5200000	20000	*	Atlantic	HWS62_Balsfjord_Atlantic_1
chr11	8840001	8860000	20000	*	Atlantic	HWS62_Balsfjord_Atlantic_1
chr11	9340001	9360000	20000	*	Atlantic	HWS62_Balsfjord_Atlantic_1
chr11	12060001	12520000	460000	*	Atlantic	HWS62_Balsfjord_Atlantic_1
chr11	12620001	12720000	100000	*	Atlantic	HWS62_Balsfjord_Atlantic_1
chr11	14140001	14160000	20000	*	Atlantic	HWS62_Balsfjord_Atlantic_1
chr11	14320001	14440000	120000	*	Atlantic	HWS62_Balsfjord_Atlantic_1
chr11	17220001	17260000	40000	*	Atlantic	HWS62_Balsfjord_Atlantic_1
chr11	18420001	18440000	20000	*	Atlantic	HWS62_Balsfjord_Atlantic_1
chr11	18560001	18580000	20000	*	Atlantic	HWS62_Balsfjord_Atlantic_1
chr12	320001	340000	20000	*	Atlantic	HWS62_Balsfjord_Atlantic_1
chr12	800001	840000	40000	*	Atlantic	HWS62_Balsfjord_Atlantic_1
chr12	1440001	1460000	20000	*	Atlantic	HWS62_Balsfjord_Atlantic_1
chr12	2120001	2140000	20000	*	Atlantic	HWS62_Balsfjord_Atlantic_1
chr12	3680001	3840000	160000	*	Atlantic	HWS62_Balsfjord_Atlantic_1
chr12	5320001	5340000	20000	*	Atlantic	HWS62_Balsfjord_Atlantic_1
chr12	5480001	5540000	60000	*	Atlantic	HWS62_Balsfjord_Atlantic_1
chr12	5620001	5640000	20000	*	Atlantic	HWS62_Balsfjord_Atlantic_1
chr12	5860001	6020000	160000	*	Atlantic	HWS62_Balsfjord_Atlantic_1
chr12	6200001	6320000	120000	*	Atlantic	HWS62_Balsfjord_Atlantic_1
chr12	6620001	6640000	20000	*	Atlantic	HWS62_Balsfjord_Atlantic_1
chr12	6820001	6840000	20000	*	Atlantic	HWS62_Balsfjord_Atlantic_1
chr12	6900001	6920000	20000	*	Atlantic	HWS62_Balsfjord_Atlantic_1
chr12	7120001	7140000	20000	*	Atlantic	HWS62_Balsfjord_Atlantic_1
chr12	8460001	8500000	40000	*	Atlantic	HWS62_Balsfjord_Atlantic_1
chr12	8640001	8700000	60000	*	Atlantic	HWS62_Balsfjord_Atlantic_1
chr12	9060001	9080000	20000	*	Atlantic	HWS62_Balsfjord_Atlantic_1
chr12	10140001	10160000	20000	*	Atlantic	HWS62_Balsfjord_Atlantic_1
chr12	10560001	10600000	40000	*	Atlantic	HWS62_Balsfjord_Atlantic_1
chr12	10980001	11100000	120000	*	Atlantic	HWS62_Balsfjord_Atlantic_1
chr12	11780001	11820000	40000	*	Atlantic	HWS62_Balsfjord_Atlantic_1
chr12	11980001	12000000	20000	*	Atlantic	HWS62_Balsfjord_Atlantic_1
chr12	14200001	14260000	60000	*	Atlantic	HWS62_Balsfjord_Atlantic_1
chr12	20660001	20680000	20000	*	Atlantic	HWS62_Balsfjord_Atlantic_1
chr12	24000001	24040000	40000	*	Atlantic	HWS62_Balsfjord_Atlantic_1
chr13	220001	260000	40000	*	Atlantic	HWS62_Balsfjord_Atlantic_1
chr13	720001	800000	80000	*	Atlantic	HWS62_Balsfjord_Atlantic_1
chr13	980001	1000000	20000	*	Atlantic	HWS62_Balsfjord_Atlantic_1
chr13	1160001	1200000	40000	*	Atlantic	HWS62_Balsfjord_Atlantic_1
chr13	1300001	1340000	40000	*	Atlantic	HWS62_Balsfjord_Atlantic_1
chr13	1400001	1600000	200000	*	Atlantic	HWS62_Balsfjord_Atlantic_1
chr13	2020001	2040000	20000	*	Atlantic	HWS62_Balsfjord_Atlantic_1
chr13	2100001	2180000	80000	*	Atlantic	HWS62_Balsfjord_Atlantic_1
chr13	2240001	2320000	80000	*	Atlantic	HWS62_Balsfjord_Atlantic_1
chr13	2620001	2640000	20000	*	Atlantic	HWS62_Balsfjord_Atlantic_1
chr13	2700001	2780000	80000	*	Atlantic	HWS62_Balsfjord_Atlantic_1
chr13	2860001	2920000	60000	*	Atlantic	HWS62_Balsfjord_Atlantic_1
chr13	3040001	3220000	180000	*	Atlantic	HWS62_Balsfjord_Atlantic_1
chr13	5720001	5740000	20000	*	Atlantic	HWS62_Balsfjord_Atlantic_1
chr13	6040001	6060000	20000	*	Atlantic	HWS62_Balsfjord_Atlantic_1
chr13	6200001	6260000	60000	*	Atlantic	HWS62_Balsfjord_Atlantic_1
chr13	6880001	6960000	80000	*	Atlantic	HWS62_Balsfjord_Atlantic_1
chr13	7180001	7240000	60000	*	Atlantic	HWS62_Balsfjord_Atlantic_1
chr13	7340001	7660000	320000	*	Atlantic	HWS62_Balsfjord_Atlantic_1
chr13	7980001	8000000	20000	*	Atlantic	HWS62_Balsfjord_Atlantic_1
chr13	8200001	8360000	160000	*	Atlantic	HWS62_Balsfjord_Atlantic_1
chr13	8480001	8560000	80000	*	Atlantic	HWS62_Balsfjord_Atlantic_1
chr13	8700001	8720000	20000	*	Atlantic	HWS62_Balsfjord_Atlantic_1
chr13	9000001	9020000	20000	*	Atlantic	HWS62_Balsfjord_Atlantic_1
chr13	9160001	9280000	120000	*	Atlantic	HWS62_Balsfjord_Atlantic_1
chr13	9460001	10080000	620000	*	Atlantic	HWS62_Balsfjord_Atlantic_1
chr13	10360001	10600000	240000	*	Atlantic	HWS62_Balsfjord_Atlantic_1
chr13	10660001	10680000	20000	*	Atlantic	HWS62_Balsfjord_Atlantic_1
chr13	10780001	10800000	20000	*	Atlantic	HWS62_Balsfjord_Atlantic_1
chr13	10920001	10980000	60000	*	Atlantic	HWS62_Balsfjord_Atlantic_1
chr13	11240001	11260000	20000	*	Atlantic	HWS62_Balsfjord_Atlantic_1
chr13	16980001	17000000	20000	*	Atlantic	HWS62_Balsfjord_Atlantic_1
chr13	17100001	17120000	20000	*	Atlantic	HWS62_Balsfjord_Atlantic_1
chr13	17180001	17200000	20000	*	Atlantic	HWS62_Balsfjord_Atlantic_1
chr13	20400001	20420000	20000	*	Atlantic	HWS62_Balsfjord_Atlantic_1
chr13	20560001	20600000	40000	*	Atlantic	HWS62_Balsfjord_Atlantic_1
chr14	6400001	6420000	20000	*	Atlantic	HWS62_Balsfjord_Atlantic_1
chr14	8340001	8360000	20000	*	Atlantic	HWS62_Balsfjord_Atlantic_1
chr14	11100001	11120000	20000	*	Atlantic	HWS62_Balsfjord_Atlantic_1
chr14	11360001	11380000	20000	*	Atlantic	HWS62_Balsfjord_Atlantic_1
chr14	12420001	12440000	20000	*	Atlantic	HWS62_Balsfjord_Atlantic_1
chr14	13140001	13160000	20000	*	Atlantic	HWS62_Balsfjord_Atlantic_1
chr14	13280001	13320000	40000	*	Atlantic	HWS62_Balsfjord_Atlantic_1
chr14	14160001	14200000	40000	*	Atlantic	HWS62_Balsfjord_Atlantic_1
chr14	14260001	14280000	20000	*	Atlantic	HWS62_Balsfjord_Atlantic_1
chr14	14360001	14380000	20000	*	Atlantic	HWS62_Balsfjord_Atlantic_1
chr14	17280001	17300000	20000	*	Atlantic	HWS62_Balsfjord_Atlantic_1
chr14	19040001	19060000	20000	*	Atlantic	HWS62_Balsfjord_Atlantic_1
chr14	22620001	22640000	20000	*	Atlantic	HWS62_Balsfjord_Atlantic_1
chr14	23260001	23300000	40000	*	Atlantic	HWS62_Balsfjord_Atlantic_1
chr14	23380001	23400000	20000	*	Atlantic	HWS62_Balsfjord_Atlantic_1
chr14	23860001	23920000	60000	*	Atlantic	HWS62_Balsfjord_Atlantic_1
chr14	27520001	27580000	60000	*	Atlantic	HWS62_Balsfjord_Atlantic_1
chr14	27660001	27720000	60000	*	Atlantic	HWS62_Balsfjord_Atlantic_1
chr14	27940001	28000000	60000	*	Atlantic	HWS62_Balsfjord_Atlantic_1
chr14	28100001	28120000	20000	*	Atlantic	HWS62_Balsfjord_Atlantic_1
chr14	28800001	28820000	20000	*	Atlantic	HWS62_Balsfjord_Atlantic_1
chr14	28980001	29000000	20000	*	Atlantic	HWS62_Balsfjord_Atlantic_1
chr14	29100001	29180000	80000	*	Atlantic	HWS62_Balsfjord_Atlantic_1
chr15	1220001	1340000	120000	*	Atlantic	HWS62_Balsfjord_Atlantic_1
chr15	1400001	1420000	20000	*	Atlantic	HWS62_Balsfjord_Atlantic_1
chr15	2760001	2780000	20000	*	Atlantic	HWS62_Balsfjord_Atlantic_1
chr15	3160001	3180000	20000	*	Atlantic	HWS62_Balsfjord_Atlantic_1
chr15	3380001	3420000	40000	*	Atlantic	HWS62_Balsfjord_Atlantic_1
chr15	3520001	3600000	80000	*	Atlantic	HWS62_Balsfjord_Atlantic_1
chr15	3940001	3960000	20000	*	Atlantic	HWS62_Balsfjord_Atlantic_1
chr15	4100001	4120000	20000	*	Atlantic	HWS62_Balsfjord_Atlantic_1
chr15	4180001	4200000	20000	*	Atlantic	HWS62_Balsfjord_Atlantic_1
chr15	4360001	4700000	340000	*	Atlantic	HWS62_Balsfjord_Atlantic_1
chr15	4760001	5060000	300000	*	Atlantic	HWS62_Balsfjord_Atlantic_1
chr15	5580001	5600000	20000	*	Atlantic	HWS62_Balsfjord_Atlantic_1
chr15	5760001	5820000	60000	*	Atlantic	HWS62_Balsfjord_Atlantic_1
chr15	7100001	7120000	20000	*	Atlantic	HWS62_Balsfjord_Atlantic_1
chr15	8740001	8840000	100000	*	Atlantic	HWS62_Balsfjord_Atlantic_1
chr15	8960001	9040000	80000	*	Atlantic	HWS62_Balsfjord_Atlantic_1
chr15	9280001	9300000	20000	*	Atlantic	HWS62_Balsfjord_Atlantic_1
chr15	14560001	14580000	20000	*	Atlantic	HWS62_Balsfjord_Atlantic_1
chr15	15680001	15700000	20000	*	Atlantic	HWS62_Balsfjord_Atlantic_1
chr15	15900001	15920000	20000	*	Atlantic	HWS62_Balsfjord_Atlantic_1
chr15	16020001	16100000	80000	*	Atlantic	HWS62_Balsfjord_Atlantic_1
chr15	19980001	20000000	20000	*	Atlantic	HWS62_Balsfjord_Atlantic_1
chr16	10920001	10940000	20000	*	Atlantic	HWS62_Balsfjord_Atlantic_1
chr16	12260001	12280000	20000	*	Atlantic	HWS62_Balsfjord_Atlantic_1
chr16	13160001	13180000	20000	*	Atlantic	HWS62_Balsfjord_Atlantic_1
chr16	13260001	13280000	20000	*	Atlantic	HWS62_Balsfjord_Atlantic_1
chr16	13420001	13440000	20000	*	Atlantic	HWS62_Balsfjord_Atlantic_1
chr16	14780001	14920000	140000	*	Atlantic	HWS62_Balsfjord_Atlantic_1
chr16	20120001	20140000	20000	*	Atlantic	HWS62_Balsfjord_Atlantic_1
chr16	20220001	20260000	40000	*	Atlantic	HWS62_Balsfjord_Atlantic_1
chr16	22760001	22800000	40000	*	Atlantic	HWS62_Balsfjord_Atlantic_1
chr16	22920001	22960000	40000	*	Atlantic	HWS62_Balsfjord_Atlantic_1
chr16	23020001	23040000	20000	*	Atlantic	HWS62_Balsfjord_Atlantic_1
chr16	23220001	23240000	20000	*	Atlantic	HWS62_Balsfjord_Atlantic_1
chr16	23360001	23560000	200000	*	Atlantic	HWS62_Balsfjord_Atlantic_1
chr16	23680001	23700000	20000	*	Atlantic	HWS62_Balsfjord_Atlantic_1
chr16	25880001	26040000	160000	*	Atlantic	HWS62_Balsfjord_Atlantic_1
chr16	26120001	26240000	120000	*	Atlantic	HWS62_Balsfjord_Atlantic_1
chr17	560001	580000	20000	*	Atlantic	HWS62_Balsfjord_Atlantic_1
chr17	1220001	1240000	20000	*	Atlantic	HWS62_Balsfjord_Atlantic_1
chr17	1400001	1420000	20000	*	Atlantic	HWS62_Balsfjord_Atlantic_1
chr17	1940001	1980000	40000	*	Atlantic	HWS62_Balsfjord_Atlantic_1
chr17	2400001	2480000	80000	*	Atlantic	HWS62_Balsfjord_Atlantic_1
chr17	2540001	2560000	20000	*	Atlantic	HWS62_Balsfjord_Atlantic_1
chr17	3060001	3100000	40000	*	Atlantic	HWS62_Balsfjord_Atlantic_1
chr17	4820001	4840000	20000	*	Atlantic	HWS62_Balsfjord_Atlantic_1
chr17	5660001	5700000	40000	*	Atlantic	HWS62_Balsfjord_Atlantic_1
chr17	5760001	5780000	20000	*	Atlantic	HWS62_Balsfjord_Atlantic_1
chr17	5980001	6000000	20000	*	Atlantic	HWS62_Balsfjord_Atlantic_1
chr17	7120001	7140000	20000	*	Atlantic	HWS62_Balsfjord_Atlantic_1
chr17	9120001	9140000	20000	*	Atlantic	HWS62_Balsfjord_Atlantic_1
chr17	9240001	9480000	240000	*	Atlantic	HWS62_Balsfjord_Atlantic_1
chr17	9540001	10100000	560000	*	Atlantic	HWS62_Balsfjord_Atlantic_1
chr17	10320001	10340000	20000	*	Atlantic	HWS62_Balsfjord_Atlantic_1
chr17	10460001	10620000	160000	*	Atlantic	HWS62_Balsfjord_Atlantic_1
chr17	10700001	10920000	220000	*	Atlantic	HWS62_Balsfjord_Atlantic_1
chr17	12000001	12040000	40000	*	Atlantic	HWS62_Balsfjord_Atlantic_1
chr17	13440001	13460000	20000	*	Atlantic	HWS62_Balsfjord_Atlantic_1
chr17	13560001	14100000	540000	*	Atlantic	HWS62_Balsfjord_Atlantic_1
chr17	14420001	14460000	40000	*	Atlantic	HWS62_Balsfjord_Atlantic_1
chr17	14660001	14760000	100000	*	Atlantic	HWS62_Balsfjord_Atlantic_1
chr17	15080001	15160000	80000	*	Atlantic	HWS62_Balsfjord_Atlantic_1
chr17	15240001	15260000	20000	*	Atlantic	HWS62_Balsfjord_Atlantic_1
chr17	15780001	15800000	20000	*	Atlantic	HWS62_Balsfjord_Atlantic_1
chr17	15960001	16060000	100000	*	Atlantic	HWS62_Balsfjord_Atlantic_1
chr17	17560001	17580000	20000	*	Atlantic	HWS62_Balsfjord_Atlantic_1
chr17	17640001	17660000	20000	*	Atlantic	HWS62_Balsfjord_Atlantic_1
chr18	180001	220000	40000	*	Atlantic	HWS62_Balsfjord_Atlantic_1
chr18	280001	300000	20000	*	Atlantic	HWS62_Balsfjord_Atlantic_1
chr18	7460001	7480000	20000	*	Atlantic	HWS62_Balsfjord_Atlantic_1
chr18	11580001	11680000	100000	*	Atlantic	HWS62_Balsfjord_Atlantic_1
chr18	11760001	11820000	60000	*	Atlantic	HWS62_Balsfjord_Atlantic_1
chr18	12340001	12440000	100000	*	Atlantic	HWS62_Balsfjord_Atlantic_1
chr18	12520001	12680000	160000	*	Atlantic	HWS62_Balsfjord_Atlantic_1
chr18	12820001	13320000	500000	*	Atlantic	HWS62_Balsfjord_Atlantic_1
chr18	13720001	13800000	80000	*	Atlantic	HWS62_Balsfjord_Atlantic_1
chr18	14000001	14120000	120000	*	Atlantic	HWS62_Balsfjord_Atlantic_1
chr18	14380001	14460000	80000	*	Atlantic	HWS62_Balsfjord_Atlantic_1
chr18	14520001	14660000	140000	*	Atlantic	HWS62_Balsfjord_Atlantic_1
chr18	14720001	14760000	40000	*	Atlantic	HWS62_Balsfjord_Atlantic_1
chr18	14900001	14960000	60000	*	Atlantic	HWS62_Balsfjord_Atlantic_1
chr18	15040001	15120000	80000	*	Atlantic	HWS62_Balsfjord_Atlantic_1
chr18	15380001	15440000	60000	*	Atlantic	HWS62_Balsfjord_Atlantic_1
chr18	16240001	16260000	20000	*	Atlantic	HWS62_Balsfjord_Atlantic_1
chr18	20700001	20720000	20000	*	Atlantic	HWS62_Balsfjord_Atlantic_1
chr18	21100001	21180000	80000	*	Atlantic	HWS62_Balsfjord_Atlantic_1
chr18	21660001	21740000	80000	*	Atlantic	HWS62_Balsfjord_Atlantic_1
chr18	21860001	21940000	80000	*	Atlantic	HWS62_Balsfjord_Atlantic_1
chr18	22040001	22060000	20000	*	Atlantic	HWS62_Balsfjord_Atlantic_1
chr18	22140001	22160000	20000	*	Atlantic	HWS62_Balsfjord_Atlantic_1
chr19	11380001	11400000	20000	*	Atlantic	HWS62_Balsfjord_Atlantic_1
chr19	11540001	11560000	20000	*	Atlantic	HWS62_Balsfjord_Atlantic_1
chr19	12340001	12380000	40000	*	Atlantic	HWS62_Balsfjord_Atlantic_1
chr19	12580001	12660000	80000	*	Atlantic	HWS62_Balsfjord_Atlantic_1
chr19	12780001	12860000	80000	*	Atlantic	HWS62_Balsfjord_Atlantic_1
chr19	14040001	14080000	40000	*	Atlantic	HWS62_Balsfjord_Atlantic_1
chr19	15240001	15260000	20000	*	Atlantic	HWS62_Balsfjord_Atlantic_1
chr19	15360001	15500000	140000	*	Atlantic	HWS62_Balsfjord_Atlantic_1
chr19	15580001	15600000	20000	*	Atlantic	HWS62_Balsfjord_Atlantic_1
chr19	18620001	18720000	100000	*	Atlantic	HWS62_Balsfjord_Atlantic_1
chr19	19040001	19080000	40000	*	Atlantic	HWS62_Balsfjord_Atlantic_1
chr19	19300001	19320000	20000	*	Atlantic	HWS62_Balsfjord_Atlantic_1
chr19	19520001	19700000	180000	*	Atlantic	HWS62_Balsfjord_Atlantic_1
chr19	22280001	22300000	20000	*	Atlantic	HWS62_Balsfjord_Atlantic_1
chr19	22400001	22420000	20000	*	Atlantic	HWS62_Balsfjord_Atlantic_1
chr19	23940001	23960000	20000	*	Atlantic	HWS62_Balsfjord_Atlantic_1
chr19	24020001	24040000	20000	*	Atlantic	HWS62_Balsfjord_Atlantic_1
chr19	25120001	25400000	280000	*	Atlantic	HWS62_Balsfjord_Atlantic_1
chr19	26260001	26280000	20000	*	Atlantic	HWS62_Balsfjord_Atlantic_1
chr20	5100001	5120000	20000	*	Atlantic	HWS62_Balsfjord_Atlantic_1
chr20	9340001	9360000	20000	*	Atlantic	HWS62_Balsfjord_Atlantic_1
chr20	9840001	9860000	20000	*	Atlantic	HWS62_Balsfjord_Atlantic_1
chr20	10560001	10760000	200000	*	Atlantic	HWS62_Balsfjord_Atlantic_1
chr20	10820001	11080000	260000	*	Atlantic	HWS62_Balsfjord_Atlantic_1
chr20	11240001	11260000	20000	*	Atlantic	HWS62_Balsfjord_Atlantic_1
chr20	11520001	11540000	20000	*	Atlantic	HWS62_Balsfjord_Atlantic_1
chr20	11600001	11660000	60000	*	Atlantic	HWS62_Balsfjord_Atlantic_1
chr20	11720001	11760000	40000	*	Atlantic	HWS62_Balsfjord_Atlantic_1
chr20	18460001	18480000	20000	*	Atlantic	HWS62_Balsfjord_Atlantic_1
chr20	21720001	21740000	20000	*	Atlantic	HWS62_Balsfjord_Atlantic_1
chr21	1420001	1460000	40000	*	Atlantic	HWS62_Balsfjord_Atlantic_1
chr21	1520001	1640000	120000	*	Atlantic	HWS62_Balsfjord_Atlantic_1
chr21	2960001	2980000	20000	*	Atlantic	HWS62_Balsfjord_Atlantic_1
chr21	4420001	4440000	20000	*	Atlantic	HWS62_Balsfjord_Atlantic_1
chr21	4540001	4560000	20000	*	Atlantic	HWS62_Balsfjord_Atlantic_1
chr21	4760001	5020000	260000	*	Atlantic	HWS62_Balsfjord_Atlantic_1
chr21	5080001	5100000	20000	*	Atlantic	HWS62_Balsfjord_Atlantic_1
chr21	5540001	5600000	60000	*	Atlantic	HWS62_Balsfjord_Atlantic_1
chr21	11360001	11380000	20000	*	Atlantic	HWS62_Balsfjord_Atlantic_1
chr21	11760001	11780000	20000	*	Atlantic	HWS62_Balsfjord_Atlantic_1
chr21	12380001	12400000	20000	*	Atlantic	HWS62_Balsfjord_Atlantic_1
chr21	12560001	12780000	220000	*	Atlantic	HWS62_Balsfjord_Atlantic_1
chr21	13060001	13080000	20000	*	Atlantic	HWS62_Balsfjord_Atlantic_1
chr21	13660001	13820000	160000	*	Atlantic	HWS62_Balsfjord_Atlantic_1
chr21	13960001	13980000	20000	*	Atlantic	HWS62_Balsfjord_Atlantic_1
chr21	14140001	14160000	20000	*	Atlantic	HWS62_Balsfjord_Atlantic_1
chr21	14560001	14580000	20000	*	Atlantic	HWS62_Balsfjord_Atlantic_1
chr21	15560001	15600000	40000	*	Atlantic	HWS62_Balsfjord_Atlantic_1
chr22	9000001	9020000	20000	*	Atlantic	HWS62_Balsfjord_Atlantic_1
chr22	9100001	9120000	20000	*	Atlantic	HWS62_Balsfjord_Atlantic_1
chr22	9820001	9880000	60000	*	Atlantic	HWS62_Balsfjord_Atlantic_1
chr22	10100001	10140000	40000	*	Atlantic	HWS62_Balsfjord_Atlantic_1
chr22	10420001	10820000	400000	*	Atlantic	HWS62_Balsfjord_Atlantic_1
chr22	11820001	11840000	20000	*	Atlantic	HWS62_Balsfjord_Atlantic_1
chr22	12280001	12300000	20000	*	Atlantic	HWS62_Balsfjord_Atlantic_1
chr22	14120001	14140000	20000	*	Atlantic	HWS62_Balsfjord_Atlantic_1
chr22	14220001	14240000	20000	*	Atlantic	HWS62_Balsfjord_Atlantic_1
chr22	14400001	14420000	20000	*	Atlantic	HWS62_Balsfjord_Atlantic_1
chr22	15000001	15020000	20000	*	Atlantic	HWS62_Balsfjord_Atlantic_1
chr22	15160001	15180000	20000	*	Atlantic	HWS62_Balsfjord_Atlantic_1
chr22	18300001	18320000	20000	*	Atlantic	HWS62_Balsfjord_Atlantic_1
chr23	320001	480000	160000	*	Atlantic	HWS62_Balsfjord_Atlantic_1
chr23	1380001	1460000	80000	*	Atlantic	HWS62_Balsfjord_Atlantic_1
chr23	1540001	1620000	80000	*	Atlantic	HWS62_Balsfjord_Atlantic_1
chr23	2120001	2200000	80000	*	Atlantic	HWS62_Balsfjord_Atlantic_1
chr23	2320001	2340000	20000	*	Atlantic	HWS62_Balsfjord_Atlantic_1
chr23	2600001	2640000	40000	*	Atlantic	HWS62_Balsfjord_Atlantic_1
chr23	2720001	2740000	20000	*	Atlantic	HWS62_Balsfjord_Atlantic_1
chr23	2960001	2980000	20000	*	Atlantic	HWS62_Balsfjord_Atlantic_1
chr23	3200001	3220000	20000	*	Atlantic	HWS62_Balsfjord_Atlantic_1
chr23	4720001	4840000	120000	*	Atlantic	HWS62_Balsfjord_Atlantic_1
chr23	5220001	5280000	60000	*	Atlantic	HWS62_Balsfjord_Atlantic_1
chr23	5800001	5820000	20000	*	Atlantic	HWS62_Balsfjord_Atlantic_1
chr23	7780001	7800000	20000	*	Atlantic	HWS62_Balsfjord_Atlantic_1
chr23	8920001	9000000	80000	*	Atlantic	HWS62_Balsfjord_Atlantic_1
chr23	9340001	9700000	360000	*	Atlantic	HWS62_Balsfjord_Atlantic_1
chr23	9820001	9840000	20000	*	Atlantic	HWS62_Balsfjord_Atlantic_1
chr23	9960001	9980000	20000	*	Atlantic	HWS62_Balsfjord_Atlantic_1
chr23	10560001	10600000	40000	*	Atlantic	HWS62_Balsfjord_Atlantic_1
chr23	11340001	11480000	140000	*	Atlantic	HWS62_Balsfjord_Atlantic_1
chr23	11980001	12000000	20000	*	Atlantic	HWS62_Balsfjord_Atlantic_1
chr23	12180001	12280000	100000	*	Atlantic	HWS62_Balsfjord_Atlantic_1
chr23	14200001	14220000	20000	*	Atlantic	HWS62_Balsfjord_Atlantic_1
chr24	2440001	2460000	20000	*	Atlantic	HWS62_Balsfjord_Atlantic_1
chr24	2520001	2540000	20000	*	Atlantic	HWS62_Balsfjord_Atlantic_1
chr24	10480001	10560000	80000	*	Atlantic	HWS62_Balsfjord_Atlantic_1
chr25	11680001	11700000	20000	*	Atlantic	HWS62_Balsfjord_Atlantic_1
unplaced_scaffold20	40001	197745	157745	*	Atlantic	HWS62_Balsfjord_Atlantic_1
unplaced_scaffold38	80001	100000	20000	*	Atlantic	HWS62_Balsfjord_Atlantic_1
unplaced_scaffold102	100001	107666	7666	*	Atlantic	HWS62_Balsfjord_Atlantic_1
unplaced_scaffold106	1	40000	40000	*	Atlantic	HWS62_Balsfjord_Atlantic_1
unplaced_scaffold139	1	20000	20000	*	Atlantic	HWS62_Balsfjord_Atlantic_1
unplaced_scaffold199	1	20000	20000	*	Atlantic	HWS62_Balsfjord_Atlantic_1
unplaced_scaffold206	1	40000	40000	*	Atlantic	HWS62_Balsfjord_Atlantic_1
unplaced_scaffold220	1	20000	20000	*	Atlantic	HWS62_Balsfjord_Atlantic_1
unplaced_scaffold249	20001	40000	20000	*	Atlantic	HWS62_Balsfjord_Atlantic_1
unplaced_scaffold306	1	20000	20000	*	Atlantic	HWS62_Balsfjord_Atlantic_1
unplaced_scaffold307	1	20000	20000	*	Atlantic	HWS62_Balsfjord_Atlantic_1
unplaced_scaffold365	1	20000	20000	*	Atlantic	HWS62_Balsfjord_Atlantic_1
unplaced_scaffold372	1	40000	40000	*	Atlantic	HWS62_Balsfjord_Atlantic_1
unplaced_scaffold373	1	49905	49905	*	Atlantic	HWS62_Balsfjord_Atlantic_1
unplaced_scaffold381	1	40000	40000	*	Atlantic	HWS62_Balsfjord_Atlantic_1
unplaced_scaffold393	20001	40000	20000	*	Atlantic	HWS62_Balsfjord_Atlantic_1
unplaced_scaffold410	1	20000	20000	*	Atlantic	HWS62_Balsfjord_Atlantic_1
unplaced_scaffold425	1	20000	20000	*	Atlantic	HWS62_Balsfjord_Atlantic_1
chr1	10300001	10540000	240000	*	Atlantic	HWS62_Balsfjord_Atlantic_2
chr1	10740001	10780000	40000	*	Atlantic	HWS62_Balsfjord_Atlantic_2
chr1	10960001	10980000	20000	*	Atlantic	HWS62_Balsfjord_Atlantic_2
chr1	11340001	11360000	20000	*	Atlantic	HWS62_Balsfjord_Atlantic_2
chr1	11620001	11640000	20000	*	Atlantic	HWS62_Balsfjord_Atlantic_2
chr1	11840001	12180000	340000	*	Atlantic	HWS62_Balsfjord_Atlantic_2
chr1	12460001	12480000	20000	*	Atlantic	HWS62_Balsfjord_Atlantic_2
chr1	12680001	12740000	60000	*	Atlantic	HWS62_Balsfjord_Atlantic_2
chr1	18580001	18600000	20000	*	Atlantic	HWS62_Balsfjord_Atlantic_2
chr1	18980001	19000000	20000	*	Atlantic	HWS62_Balsfjord_Atlantic_2
chr1	19180001	19200000	20000	*	Atlantic	HWS62_Balsfjord_Atlantic_2
chr1	19660001	19680000	20000	*	Atlantic	HWS62_Balsfjord_Atlantic_2
chr1	19740001	19820000	80000	*	Atlantic	HWS62_Balsfjord_Atlantic_2
chr1	21160001	21200000	40000	*	Atlantic	HWS62_Balsfjord_Atlantic_2
chr1	21340001	21380000	40000	*	Atlantic	HWS62_Balsfjord_Atlantic_2
chr1	21540001	21560000	20000	*	Atlantic	HWS62_Balsfjord_Atlantic_2
chr1	21660001	21700000	40000	*	Atlantic	HWS62_Balsfjord_Atlantic_2
chr1	22380001	22540000	160000	*	Atlantic	HWS62_Balsfjord_Atlantic_2
chr1	22640001	22660000	20000	*	Atlantic	HWS62_Balsfjord_Atlantic_2
chr1	23060001	23080000	20000	*	Atlantic	HWS62_Balsfjord_Atlantic_2
chr1	23160001	23400000	240000	*	Atlantic	HWS62_Balsfjord_Atlantic_2
chr1	23480001	23540000	60000	*	Atlantic	HWS62_Balsfjord_Atlantic_2
chr1	23620001	23720000	100000	*	Atlantic	HWS62_Balsfjord_Atlantic_2
chr1	24180001	24340000	160000	*	Atlantic	HWS62_Balsfjord_Atlantic_2
chr1	24460001	24640000	180000	*	Atlantic	HWS62_Balsfjord_Atlantic_2
chr1	25840001	25860000	20000	*	Atlantic	HWS62_Balsfjord_Atlantic_2
chr1	26500001	26540000	40000	*	Atlantic	HWS62_Balsfjord_Atlantic_2
chr1	26640001	26740000	100000	*	Atlantic	HWS62_Balsfjord_Atlantic_2
chr1	26840001	26860000	20000	*	Atlantic	HWS62_Balsfjord_Atlantic_2
chr1	26920001	26940000	20000	*	Atlantic	HWS62_Balsfjord_Atlantic_2
chr1	27140001	27180000	40000	*	Atlantic	HWS62_Balsfjord_Atlantic_2
chr1	27740001	27760000	20000	*	Atlantic	HWS62_Balsfjord_Atlantic_2
chr1	27820001	28100000	280000	*	Atlantic	HWS62_Balsfjord_Atlantic_2
chr1	28360001	28520000	160000	*	Atlantic	HWS62_Balsfjord_Atlantic_2
chr1	29300001	29320000	20000	*	Atlantic	HWS62_Balsfjord_Atlantic_2
chr1	30980001	31020000	40000	*	Atlantic	HWS62_Balsfjord_Atlantic_2
chr1	31360001	31440000	80000	*	Atlantic	HWS62_Balsfjord_Atlantic_2
chr1	31520001	31560000	40000	*	Atlantic	HWS62_Balsfjord_Atlantic_2
chr2	7860001	7880000	20000	*	Atlantic	HWS62_Balsfjord_Atlantic_2
chr2	17880001	17900000	20000	*	Atlantic	HWS62_Balsfjord_Atlantic_2
chr2	18840001	18860000	20000	*	Atlantic	HWS62_Balsfjord_Atlantic_2
chr2	23900001	24080000	180000	*	Atlantic	HWS62_Balsfjord_Atlantic_2
chr2	24260001	24280000	20000	*	Atlantic	HWS62_Balsfjord_Atlantic_2
chr2	24940001	25200000	260000	*	Atlantic	HWS62_Balsfjord_Atlantic_2
chr2	26060001	26080000	20000	*	Atlantic	HWS62_Balsfjord_Atlantic_2
chr2	26140001	26520000	380000	*	Atlantic	HWS62_Balsfjord_Atlantic_2
chr2	27140001	27160000	20000	*	Atlantic	HWS62_Balsfjord_Atlantic_2
chr2	27500001	27520000	20000	*	Atlantic	HWS62_Balsfjord_Atlantic_2
chr2	27980001	28000000	20000	*	Atlantic	HWS62_Balsfjord_Atlantic_2
chr2	29700001	29720000	20000	*	Atlantic	HWS62_Balsfjord_Atlantic_2
chr2	29780001	29840000	60000	*	Atlantic	HWS62_Balsfjord_Atlantic_2
chr3	8720001	8740000	20000	*	Atlantic	HWS62_Balsfjord_Atlantic_2
chr3	9380001	9400000	20000	*	Atlantic	HWS62_Balsfjord_Atlantic_2
chr3	9480001	9500000	20000	*	Atlantic	HWS62_Balsfjord_Atlantic_2
chr3	10280001	10300000	20000	*	Atlantic	HWS62_Balsfjord_Atlantic_2
chr3	10720001	10740000	20000	*	Atlantic	HWS62_Balsfjord_Atlantic_2
chr3	10800001	10860000	60000	*	Atlantic	HWS62_Balsfjord_Atlantic_2
chr3	11200001	11220000	20000	*	Atlantic	HWS62_Balsfjord_Atlantic_2
chr3	11280001	11440000	160000	*	Atlantic	HWS62_Balsfjord_Atlantic_2
chr3	11820001	11840000	20000	*	Atlantic	HWS62_Balsfjord_Atlantic_2
chr3	11980001	12160000	180000	*	Atlantic	HWS62_Balsfjord_Atlantic_2
chr3	12260001	12320000	60000	*	Atlantic	HWS62_Balsfjord_Atlantic_2
chr3	13200001	13280000	80000	*	Atlantic	HWS62_Balsfjord_Atlantic_2
chr3	13580001	13600000	20000	*	Atlantic	HWS62_Balsfjord_Atlantic_2
chr3	19680001	19700000	20000	*	Atlantic	HWS62_Balsfjord_Atlantic_2
chr3	19900001	19980000	80000	*	Atlantic	HWS62_Balsfjord_Atlantic_2
chr3	20040001	20060000	20000	*	Atlantic	HWS62_Balsfjord_Atlantic_2
chr3	20400001	20420000	20000	*	Atlantic	HWS62_Balsfjord_Atlantic_2
chr3	20480001	20500000	20000	*	Atlantic	HWS62_Balsfjord_Atlantic_2
chr3	20560001	20580000	20000	*	Atlantic	HWS62_Balsfjord_Atlantic_2
chr3	21440001	21460000	20000	*	Atlantic	HWS62_Balsfjord_Atlantic_2
chr3	21820001	21920000	100000	*	Atlantic	HWS62_Balsfjord_Atlantic_2
chr3	22040001	22060000	20000	*	Atlantic	HWS62_Balsfjord_Atlantic_2
chr3	22120001	22140000	20000	*	Atlantic	HWS62_Balsfjord_Atlantic_2
chr3	22380001	22440000	60000	*	Atlantic	HWS62_Balsfjord_Atlantic_2
chr3	22700001	22720000	20000	*	Atlantic	HWS62_Balsfjord_Atlantic_2
chr4	7380001	7400000	20000	*	Atlantic	HWS62_Balsfjord_Atlantic_2
chr4	7780001	7800000	20000	*	Atlantic	HWS62_Balsfjord_Atlantic_2
chr4	10940001	10980000	40000	*	Atlantic	HWS62_Balsfjord_Atlantic_2
chr4	11380001	11400000	20000	*	Atlantic	HWS62_Balsfjord_Atlantic_2
chr4	11560001	11580000	20000	*	Atlantic	HWS62_Balsfjord_Atlantic_2
chr4	11940001	12000000	60000	*	Atlantic	HWS62_Balsfjord_Atlantic_2
chr4	12620001	12640000	20000	*	Atlantic	HWS62_Balsfjord_Atlantic_2
chr4	15280001	15300000	20000	*	Atlantic	HWS62_Balsfjord_Atlantic_2
chr4	15400001	15680000	280000	*	Atlantic	HWS62_Balsfjord_Atlantic_2
chr4	15740001	15760000	20000	*	Atlantic	HWS62_Balsfjord_Atlantic_2
chr4	15880001	15900000	20000	*	Atlantic	HWS62_Balsfjord_Atlantic_2
chr4	15960001	15980000	20000	*	Atlantic	HWS62_Balsfjord_Atlantic_2
chr4	16080001	16100000	20000	*	Atlantic	HWS62_Balsfjord_Atlantic_2
chr4	16160001	16180000	20000	*	Atlantic	HWS62_Balsfjord_Atlantic_2
chr4	17080001	17100000	20000	*	Atlantic	HWS62_Balsfjord_Atlantic_2
chr4	17160001	17180000	20000	*	Atlantic	HWS62_Balsfjord_Atlantic_2
chr4	18740001	18760000	20000	*	Atlantic	HWS62_Balsfjord_Atlantic_2
chr4	18960001	19340000	380000	*	Atlantic	HWS62_Balsfjord_Atlantic_2
chr4	19500001	19680000	180000	*	Atlantic	HWS62_Balsfjord_Atlantic_2
chr4	20600001	20620000	20000	*	Atlantic	HWS62_Balsfjord_Atlantic_2
chr4	22220001	22300000	80000	*	Atlantic	HWS62_Balsfjord_Atlantic_2
chr4	22440001	22540000	100000	*	Atlantic	HWS62_Balsfjord_Atlantic_2
chr4	22660001	22840000	180000	*	Atlantic	HWS62_Balsfjord_Atlantic_2
chr4	22940001	23120000	180000	*	Atlantic	HWS62_Balsfjord_Atlantic_2
chr4	23320001	23340000	20000	*	Atlantic	HWS62_Balsfjord_Atlantic_2
chr4	23620001	23640000	20000	*	Atlantic	HWS62_Balsfjord_Atlantic_2
chr4	23800001	23900000	100000	*	Atlantic	HWS62_Balsfjord_Atlantic_2
chr4	24040001	24060000	20000	*	Atlantic	HWS62_Balsfjord_Atlantic_2
chr4	24120001	24140000	20000	*	Atlantic	HWS62_Balsfjord_Atlantic_2
chr4	24240001	24260000	20000	*	Atlantic	HWS62_Balsfjord_Atlantic_2
chr4	25480001	25500000	20000	*	Atlantic	HWS62_Balsfjord_Atlantic_2
chr4	25640001	25660000	20000	*	Atlantic	HWS62_Balsfjord_Atlantic_2
chr4	25740001	25780000	40000	*	Atlantic	HWS62_Balsfjord_Atlantic_2
chr4	25920001	25960000	40000	*	Atlantic	HWS62_Balsfjord_Atlantic_2
chr4	26100001	26200000	100000	*	Atlantic	HWS62_Balsfjord_Atlantic_2
chr4	26380001	26440000	60000	*	Atlantic	HWS62_Balsfjord_Atlantic_2
chr4	26540001	26600000	60000	*	Atlantic	HWS62_Balsfjord_Atlantic_2
chr4	28420001	28500000	80000	*	Atlantic	HWS62_Balsfjord_Atlantic_2
chr4	29780001	29800000	20000	*	Atlantic	HWS62_Balsfjord_Atlantic_2
chr4	30060001	30180000	120000	*	Atlantic	HWS62_Balsfjord_Atlantic_2
chr4	30960001	30980000	20000	*	Atlantic	HWS62_Balsfjord_Atlantic_2
chr4	31620001	31640000	20000	*	Atlantic	HWS62_Balsfjord_Atlantic_2
chr5	600001	640000	40000	*	Atlantic	HWS62_Balsfjord_Atlantic_2
chr5	1520001	1540000	20000	*	Atlantic	HWS62_Balsfjord_Atlantic_2
chr5	2020001	2040000	20000	*	Atlantic	HWS62_Balsfjord_Atlantic_2
chr5	2120001	2140000	20000	*	Atlantic	HWS62_Balsfjord_Atlantic_2
chr5	2280001	2360000	80000	*	Atlantic	HWS62_Balsfjord_Atlantic_2
chr5	2420001	2460000	40000	*	Atlantic	HWS62_Balsfjord_Atlantic_2
chr5	2640001	2740000	100000	*	Atlantic	HWS62_Balsfjord_Atlantic_2
chr5	5920001	5940000	20000	*	Atlantic	HWS62_Balsfjord_Atlantic_2
chr5	6360001	6420000	60000	*	Atlantic	HWS62_Balsfjord_Atlantic_2
chr5	6900001	6940000	40000	*	Atlantic	HWS62_Balsfjord_Atlantic_2
chr5	7160001	7180000	20000	*	Atlantic	HWS62_Balsfjord_Atlantic_2
chr5	7240001	7260000	20000	*	Atlantic	HWS62_Balsfjord_Atlantic_2
chr5	7920001	7940000	20000	*	Atlantic	HWS62_Balsfjord_Atlantic_2
chr5	8720001	8740000	20000	*	Atlantic	HWS62_Balsfjord_Atlantic_2
chr5	9340001	9720000	380000	*	Atlantic	HWS62_Balsfjord_Atlantic_2
chr5	11120001	11180000	60000	*	Atlantic	HWS62_Balsfjord_Atlantic_2
chr5	11760001	12120000	360000	*	Atlantic	HWS62_Balsfjord_Atlantic_2
chr5	12340001	12420000	80000	*	Atlantic	HWS62_Balsfjord_Atlantic_2
chr5	12740001	12760000	20000	*	Atlantic	HWS62_Balsfjord_Atlantic_2
chr5	12860001	12880000	20000	*	Atlantic	HWS62_Balsfjord_Atlantic_2
chr5	13160001	13180000	20000	*	Atlantic	HWS62_Balsfjord_Atlantic_2
chr5	13340001	13440000	100000	*	Atlantic	HWS62_Balsfjord_Atlantic_2
chr5	13540001	13560000	20000	*	Atlantic	HWS62_Balsfjord_Atlantic_2
chr5	13860001	14000000	140000	*	Atlantic	HWS62_Balsfjord_Atlantic_2
chr5	14060001	14220000	160000	*	Atlantic	HWS62_Balsfjord_Atlantic_2
chr5	15680001	15700000	20000	*	Atlantic	HWS62_Balsfjord_Atlantic_2
chr5	21720001	21820000	100000	*	Atlantic	HWS62_Balsfjord_Atlantic_2
chr5	21900001	21920000	20000	*	Atlantic	HWS62_Balsfjord_Atlantic_2
chr5	22960001	22980000	20000	*	Atlantic	HWS62_Balsfjord_Atlantic_2
chr5	26380001	26420000	40000	*	Atlantic	HWS62_Balsfjord_Atlantic_2
chr6	1380001	1400000	20000	*	Atlantic	HWS62_Balsfjord_Atlantic_2
chr6	9500001	9520000	20000	*	Atlantic	HWS62_Balsfjord_Atlantic_2
chr6	10040001	10060000	20000	*	Atlantic	HWS62_Balsfjord_Atlantic_2
chr6	13900001	14360000	460000	*	Atlantic	HWS62_Balsfjord_Atlantic_2
chr6	18620001	18940000	320000	*	Atlantic	HWS62_Balsfjord_Atlantic_2
chr6	19020001	19040000	20000	*	Atlantic	HWS62_Balsfjord_Atlantic_2
chr6	19120001	19200000	80000	*	Atlantic	HWS62_Balsfjord_Atlantic_2
chr6	19400001	19420000	20000	*	Atlantic	HWS62_Balsfjord_Atlantic_2
chr6	19660001	19700000	40000	*	Atlantic	HWS62_Balsfjord_Atlantic_2
chr6	19780001	19800000	20000	*	Atlantic	HWS62_Balsfjord_Atlantic_2
chr6	19860001	19880000	20000	*	Atlantic	HWS62_Balsfjord_Atlantic_2
chr6	21120001	21380000	260000	*	Atlantic	HWS62_Balsfjord_Atlantic_2
chr6	21440001	21460000	20000	*	Atlantic	HWS62_Balsfjord_Atlantic_2
chr7	280001	300000	20000	*	Atlantic	HWS62_Balsfjord_Atlantic_2
chr7	400001	520000	120000	*	Atlantic	HWS62_Balsfjord_Atlantic_2
chr7	1720001	1740000	20000	*	Atlantic	HWS62_Balsfjord_Atlantic_2
chr7	3360001	3380000	20000	*	Atlantic	HWS62_Balsfjord_Atlantic_2
chr7	4020001	4080000	60000	*	Atlantic	HWS62_Balsfjord_Atlantic_2
chr7	4620001	4680000	60000	*	Atlantic	HWS62_Balsfjord_Atlantic_2
chr7	5500001	5620000	120000	*	Atlantic	HWS62_Balsfjord_Atlantic_2
chr7	6060001	6080000	20000	*	Atlantic	HWS62_Balsfjord_Atlantic_2
chr7	6240001	6260000	20000	*	Atlantic	HWS62_Balsfjord_Atlantic_2
chr7	6320001	6340000	20000	*	Atlantic	HWS62_Balsfjord_Atlantic_2
chr7	6400001	6480000	80000	*	Atlantic	HWS62_Balsfjord_Atlantic_2
chr7	6680001	6820000	140000	*	Atlantic	HWS62_Balsfjord_Atlantic_2
chr7	7020001	7040000	20000	*	Atlantic	HWS62_Balsfjord_Atlantic_2
chr7	7980001	8000000	20000	*	Atlantic	HWS62_Balsfjord_Atlantic_2
chr7	8400001	8420000	20000	*	Atlantic	HWS62_Balsfjord_Atlantic_2
chr7	9440001	9500000	60000	*	Atlantic	HWS62_Balsfjord_Atlantic_2
chr7	9560001	9640000	80000	*	Atlantic	HWS62_Balsfjord_Atlantic_2
chr7	11220001	11240000	20000	*	Atlantic	HWS62_Balsfjord_Atlantic_2
chr7	11680001	11720000	40000	*	Atlantic	HWS62_Balsfjord_Atlantic_2
chr7	11780001	11800000	20000	*	Atlantic	HWS62_Balsfjord_Atlantic_2
chr7	11940001	11960000	20000	*	Atlantic	HWS62_Balsfjord_Atlantic_2
chr7	12040001	12120000	80000	*	Atlantic	HWS62_Balsfjord_Atlantic_2
chr7	12180001	12200000	20000	*	Atlantic	HWS62_Balsfjord_Atlantic_2
chr7	12920001	12980000	60000	*	Atlantic	HWS62_Balsfjord_Atlantic_2
chr7	13040001	13060000	20000	*	Atlantic	HWS62_Balsfjord_Atlantic_2
chr7	13220001	13320000	100000	*	Atlantic	HWS62_Balsfjord_Atlantic_2
chr7	13740001	13820000	80000	*	Atlantic	HWS62_Balsfjord_Atlantic_2
chr7	14240001	14380000	140000	*	Atlantic	HWS62_Balsfjord_Atlantic_2
chr7	14560001	14580000	20000	*	Atlantic	HWS62_Balsfjord_Atlantic_2
chr7	14940001	14980000	40000	*	Atlantic	HWS62_Balsfjord_Atlantic_2
chr7	15260001	15280000	20000	*	Atlantic	HWS62_Balsfjord_Atlantic_2
chr7	15400001	15500000	100000	*	Atlantic	HWS62_Balsfjord_Atlantic_2
chr7	15580001	15620000	40000	*	Atlantic	HWS62_Balsfjord_Atlantic_2
chr7	16480001	16520000	40000	*	Atlantic	HWS62_Balsfjord_Atlantic_2
[truncated: 7,496 more rows]
